# Supplementary material for: Extreme rainfall affects assembly of the root‐associated fungal community
Source: New Phytol. 2018 Jan 19;220(4):1172–84. doi: 10.1111/nph.14990 (PMC6282977; doi:10.1111/nph.14990)
Supplement: Supplementary file 2 — Table S1 List of taxonomic assignments and references, in addition to P‐values (and subsequent q‐values) produced via repeated measure ANOVAs for each individual OTU [file NPH-220-1172-s002.xlsx]

## Sheet: Table S1 title page
Article title: Extreme rainfall affects assembly of the root associated fungal community
Authors: Christopher J. Barnes, Christopher J. van der Gast, Niall P. McNamara, Rebecca Rowe and Gary D. Bending
Article acceptance date: 03 December 2017

## Sheet: Table S1
Table S1 List of Taxonomic assignments and references, in addition to P-values (and subsequent q-values) produced via repeated measure ANOVAs for each individual OTU
#OTU ID	Taxonomy	Pr(>F)	q-value	Life Strategy (Old)	Citation/Source
denovo0	k__Fungi; p__unidentified; c__unidentified; o__unidentified; f__unidentified; g__unidentified; s__unculturedfungus	6.2846e-06	0.000413985	Unknown/minor	-
denovo1	k__Fungi; p__unidentified; c__unidentified; o__unidentified; f__unidentified; g__unidentified	2.14721e-07	2.50206e-05	Unknown/minor	-
denovo10	k__Fungi; p__Ascomycota; c__Pezizomycetes; o__Pezizales; f__Tuberaceae; g__Tuber; s__Tuber_sp.	0.029106	0.194948	Ectomycorrhizal	(Rinaldi AC, et al. 2008)
denovo100	k__Fungi	0.0517719	0.265639	Unknown/minor	-
denovo1001	k__Fungi; p__Basidiomycota; c__Agaricomycetes; o__Sebacinales; f__unidentified; g__unidentified; s__unculturedSebacinales	0.251562	0.55763	Ectomycorrhizal	(Rinaldi AC, et al. 2008)
denovo1006	k__Fungi; p__Ascomycota	0.818639	0.847779	Unknown/minor	-
denovo1008	k__Fungi; p__Basidiomycota; c__Agaricomycetes; o__Russulales; f__Russulaceae; g__Russula	0.278142	0.582381	Ectomycorrhizal	(Rinaldi AC, et al. 2008)
denovo1009	Unassigned	0.108524	0.37841	Unknown/minor	-
denovo101	k__Fungi; p__unidentified; c__unidentified; o__unidentified; f__unidentified; g__unidentified	0.038455	0.229631	Unknown/minor	-
denovo1010	k__Fungi; p__Basidiomycota; c__Agaricomycetes; o__Sebacinales	0.0426738	0.2379	Unknown/minor	-
denovo1012	k__Fungi; p__Basidiomycota; c__Tremellomycetes	0.514726	0.680715	Unknown/minor	-
denovo1014	Unassigned	0.335436	0.632381	Unknown/minor	-
denovo1018	k__Fungi; p__unidentified; c__unidentified; o__unidentified; f__unidentified; g__unidentified; s__unculturedfungus	0.765576	0.807582	Unknown/minor	-
denovo1019	k__Fungi; p__Basidiomycota; c__Agaricomycetes; o__Agaricales; f__Cortinariaceae; g__Cortinarius	0.363748	0.639912	Ectomycorrhizal	(Rinaldi AC, et al. 2008)
denovo102	Unassigned	0.450474	0.660194	Unknown/minor	-
denovo1027	k__Fungi; p__Ascomycota; c__Sordariomycetes; o__Chaetosphaeriales; f__Chaetosphaeriaceae	0.132688	0.406357	Unknown/minor	-
denovo103	k__Fungi; p__unidentified; c__unidentified; o__unidentified; f__unidentified; g__unidentified; s__unculturedfungus	0.420651	0.639912	Unknown/minor	-
denovo1030	k__Fungi; p__Basidiomycota; c__Agaricomycetes; o__Agaricales; f__Cortinariaceae; g__Cortinarius; s__Cortinarius_sp.	0.454251	0.660194	Ectomycorrhizal	(Rinaldi AC, et al. 2008)
denovo1036	k__Fungi; p__unidentified; c__unidentified; o__unidentified; f__unidentified; g__unidentified; s__unculturedfungus	0.894639	0.909289	Unknown/minor	-
denovo1038	k__Fungi; p__Basidiomycota; c__Agaricomycetes; o__Agaricales; f__Cortinariaceae; g__Cortinarius; s__Cortinarius_sp.	0.695379	0.765081	Ectomycorrhizal	(Rinaldi AC, et al. 2008)
denovo104	k__Fungi; p__unidentified; c__unidentified; o__unidentified; f__unidentified; g__unidentified; s__unculturedfungus	0.152177	0.436299	Unknown/minor	-
denovo1042	k__Fungi; p__Basidiomycota; c__Agaricomycetes; o__Agaricales; f__Cortinariaceae; g__Cortinarius; s__Cortinarius_sp.	0.691341	0.765081	Ectomycorrhizal	(Rinaldi AC, et al. 2008)
denovo1043	k__Fungi; p__Ascomycota; c__unidentified; o__unidentified; f__unidentified; g__unidentified	0.000626198	0.0138807	Unknown/minor	-
denovo1048	Unassigned	0.529278	0.690682	Unknown/minor	-
denovo105	k__Fungi; p__Ascomycota; c__unidentified; o__unidentified; f__unidentified; g__unidentified	0.0577914	0.284871	Unknown/minor	-
denovo1058	k__Fungi; p__Basidiomycota; c__Agaricomycetes; o__Agaricales; f__Cortinariaceae; g__Cortinarius; s__Cortinarius_sp.	0.311577	0.615954	Ectomycorrhizal	(Rinaldi AC, et al. 2008)
denovo1059	k__Fungi; p__unidentified; c__unidentified; o__unidentified; f__unidentified; g__unidentified; s__unculturedzygomycete	0.570642	0.699037	Unknown/minor	-
denovo106	k__Fungi; p__unidentified; c__unidentified; o__unidentified; f__unidentified; g__unidentified; s__unculturedfungus	0.501166	0.680715	Unknown/minor	-
denovo1060	k__Fungi; p__Ascomycota; c__Leotiomycetes; o__Helotiales; f__Hyaloscyphaceae; g__unidentified; s__unculturedClathrosphaerina	0.0311948	0.204524	Unknown/minor	-
denovo1064	k__Fungi; p__Basidiomycota; c__Agaricomycetes; o__Thelephorales; f__Thelephoraceae; g__Tomentella	0.045069	0.241776	Ectomycorrhizal	(Rinaldi AC, et al. 2008)
denovo107	k__Fungi; p__unidentified; c__unidentified; o__unidentified; f__unidentified; g__unidentified; s__unculturedfungus	0.0310369	0.204524	Unknown/minor	-
denovo1070	k__Fungi; p__Basidiomycota; c__Agaricomycetes; o__Agaricales; f__Tricholomataceae; g__unidentified; s__unculturedLaccaria	0.110592	0.382755	Unknown/minor	-
denovo1071	k__Fungi; p__Basidiomycota	0.806365	0.839098	Unknown/minor	-
denovo1073	k__Fungi; p__unidentified; c__unidentified; o__unidentified; f__unidentified; g__unidentified; s__unculturedfungus	0.491076	0.679334	Unknown/minor	-
denovo1079	k__Fungi; p__Basidiomycota; c__Agaricomycetes; o__Agaricales; f__Cortinariaceae; g__Cortinarius	0.501474	0.680715	Ectomycorrhizal	(Rinaldi AC, et al. 2008)
denovo108	k__Fungi; p__Ascomycota; c__Dothideomycetes; o__Pleosporales	0.00206503	0.0353727	Unknown/minor	-
denovo1087	k__Fungi; p__Basidiomycota; c__Agaricomycetes; o__Sebacinales; f__unidentified; g__unidentified; s__unculturedSebacinales	0.0419634	0.2379	Unknown/minor	-
denovo109	k__Fungi; p__Ascomycota; c__Leotiomycetes; o__Helotiales; f__unidentified; g__unidentified	0.216492	0.516805	Unknown/minor	-
denovo1091	k__Fungi; p__Basidiomycota; c__Agaricomycetes; o__Agaricales; f__Cortinariaceae; g__Cortinarius; s__Cortinarius_sp.	0.433898	0.649451	Ectomycorrhizal	(Rinaldi AC, et al. 2008)
denovo1096	k__Fungi; p__Ascomycota; c__Dothideomycetes; o__unidentified; f__unidentified; g__unidentified; s__unculturedDothideomycetes	0.697626	0.765081	Unknown/minor	-
denovo1098	k__Fungi; p__unidentified; c__unidentified; o__unidentified; f__unidentified; g__unidentified; s__unculturedfungus	0.559094	0.694483	Unknown/minor	-
denovo11	k__Fungi; p__Basidiomycota; c__Agaricomycetes; o__Agaricales; f__Cortinariaceae; g__Cortinarius; s__Cortinarius_sp.	0.811885	0.842659	Ectomycorrhizal	(Rinaldi AC, et al. 2008)
denovo110	k__Fungi; p__Ascomycota; c__Pezizomycetes; o__Pezizales; f__Helvellaceae	0.444717	0.658238	Unknown/minor	-
denovo1102	k__Fungi; p__unidentified; c__unidentified; o__unidentified; f__unidentified; g__unidentified	0.215506	0.515774	Unknown/minor	-
denovo1106	k__Fungi; p__Ascomycota; c__unidentified; o__unidentified; f__unidentified; g__unidentified; s__unculturedAscomycota	0.0248404	0.180675	Unknown/minor	-
denovo111	k__Fungi; p__Basidiomycota	0.143233	0.426038	Unknown/minor	-
denovo1117	Unassigned	0.119537	0.39765	Unknown/minor	-
denovo1119	k__Fungi; p__Basidiomycota; c__Agaricomycetes; o__Agaricales; f__Cortinariaceae; g__Cortinarius; s__Cortinarius_sp.	0.121991	0.398143	Ectomycorrhizal	(Rinaldi AC, et al. 2008)
denovo112	k__Fungi; p__Ascomycota; c__unidentified; o__unidentified; f__unidentified; g__unidentified; s__unculturedAscomycota	0.464978	0.66468	Unknown/minor	-
denovo1123	k__Fungi; p__unidentified; c__unidentified; o__unidentified; f__unidentified; g__unidentified	0.000521028	0.0118312	Unknown/minor	-
denovo113	Unassigned	0.188202	0.472281	Unknown/minor	-
denovo1131	k__Fungi; p__unidentified; c__unidentified; o__unidentified; f__unidentified; g__unidentified; s__unculturedfungus	0.420651	0.639912	Unknown/minor	-
denovo1136	k__Fungi; p__Basidiomycota; c__Agaricomycetes; o__Thelephorales; f__Thelephoraceae; g__unidentified	0.420651	0.639912	Unknown/minor	-
denovo1138	k__Fungi; p__Basidiomycota; c__Agaricomycetes; o__Agaricales; f__Cortinariaceae; g__Cortinarius; s__Cortinarius_sp.	0.0839431	0.334651	Ectomycorrhizal	(Rinaldi AC, et al. 2008)
denovo114	k__Fungi; p__Basidiomycota; c__Agaricomycetes; o__Sebacinales; f__Sebacinaceae; g__unidentified; s__unculturedSebacina_mycobiont_of_Riccardia_latifrons	0.0822267	0.332839	Unknown/minor	-
denovo1142	k__Fungi; p__Basidiomycota; c__Agaricomycetes; o__Agaricales; f__Cortinariaceae; g__Cortinarius; s__Cortinarius_sp.	0.47067	0.668682	Ectomycorrhizal	(Rinaldi AC, et al. 2008)
denovo1145	k__Fungi; p__unidentified; c__unidentified; o__unidentified; f__unidentified; g__unidentified; s__unculturedfungus	0.403544	0.639912	Unknown/minor	-
denovo1148	k__Fungi; p__unidentified; c__unidentified; o__unidentified; f__unidentified; g__unidentified; s__unculturedfungus	0.35075	0.639114	Unknown/minor	-
denovo115	k__Fungi; p__unidentified; c__unidentified; o__unidentified; f__unidentified; g__unidentified	0.416029	0.639912	Unknown/minor	-
denovo1151	k__Fungi; p__Basidiomycota; c__Agaricomycetes; o__Agaricales; f__Cortinariaceae; g__Cortinarius; s__Cortinarius_sp.	0.284645	0.588898	Ectomycorrhizal	(Rinaldi AC, et al. 2008)
denovo1154	k__Fungi; p__Basidiomycota; c__Agaricomycetes; o__Agaricales; f__Cortinariaceae; g__Cortinarius; s__Cortinarius_sp.	0.0738649	0.315534	Ectomycorrhizal	(Rinaldi AC, et al. 2008)
denovo1157	k__Fungi; p__Basidiomycota; c__Agaricomycetes; o__Agaricales; f__Cortinariaceae; g__Cortinarius	0.0289131	0.194948	Ectomycorrhizal	(Rinaldi AC, et al. 2008)
denovo116	k__Fungi; p__Basidiomycota; c__Agaricomycetes; o__Thelephorales; f__Thelephoraceae	0.397738	0.639912	Unknown/minor	-
denovo1162	k__Fungi; p__unidentified; c__unidentified; o__unidentified; f__unidentified; g__unidentified; s__unculturedfungus	0.484007	0.675029	Unknown/minor	-
denovo1163	k__Fungi	0.366423	0.639912	Unknown/minor	-
denovo1164	Unassigned	0.717231	0.776275	Unknown/minor	-
denovo1165	k__Fungi; p__Basidiomycota; c__Agaricomycetes; o__Agaricales; f__Cortinariaceae; g__Cortinarius; s__Cortinarius_sp.	0.31107	0.615954	Ectomycorrhizal	(Rinaldi AC, et al. 2008)
denovo1169	k__Fungi; p__unidentified; c__unidentified; o__unidentified; f__unidentified; g__unidentified; s__unculturedfungus	0.265605	0.570239	Unknown/minor	-
denovo117	k__Fungi; p__unidentified; c__unidentified; o__unidentified; f__unidentified; g__unidentified; s__unculturedfungus	0.0907243	0.345965	Unknown/minor	-
denovo1171	k__Fungi; p__unidentified; c__unidentified; o__unidentified; f__unidentified; g__unidentified	0.49763	0.680715	Unknown/minor	-
denovo1173	k__Fungi; p__unidentified; c__unidentified; o__unidentified; f__unidentified; g__unidentified; s__unculturedfungus	0.228138	0.530991	Unknown/minor	-
denovo1174	Unassigned	0.420651	0.639912	Unknown/minor	-
denovo118	k__Fungi; p__Basidiomycota	0.420651	0.639912	Unknown/minor	-
denovo1181	k__Fungi; p__Ascomycota; c__Dothideomycetes; o__Pleosporales; f__Venturiaceae	0.156987	0.438154	Unknown/minor	-
denovo1183	k__Fungi; p__Ascomycota; c__Leotiomycetes; o__unidentified; f__unidentified; g__unidentified; s__unculturedectomycorrhiza_(Leotiomycetes)	0.420651	0.639912	Unknown/minor	-
denovo1187	k__Fungi; p__Ascomycota; c__Sordariomycetes; o__Sordariales; f__Chaetomiaceae	0.420651	0.639912	Unknown/minor	-
denovo119	k__Fungi; p__Basidiomycota; c__Agaricomycetes; o__Agaricales; f__Cortinariaceae; g__Cortinarius; s__Cortinarius_sp.	0.00823977	0.0924244	Ectomycorrhizal	(Rinaldi AC, et al. 2008)
denovo1191	k__Fungi; p__Basidiomycota; c__unidentified; o__unidentified; f__unidentified; g__unidentified; s__unculturedBasidiomycota	0.153712	0.436299	Unknown/minor	-
denovo1192	k__Fungi; p__Basidiomycota; c__Agaricomycetes; o__Agaricales; f__Cortinariaceae; g__Cortinarius	0.716591	0.776275	Ectomycorrhizal	(Rinaldi AC, et al. 2008)
denovo1194	Unassigned	0.420651	0.639912	Unknown/minor	-
denovo1196	k__Fungi; p__Basidiomycota; c__unidentified; o__unidentified; f__unidentified; g__unidentified; s__unculturedBasidiomycota	0.420651	0.639912	Unknown/minor	-
denovo1197	Unassigned	0.50788	0.680715	Unknown/minor	-
denovo12	k__Fungi; p__Basidiomycota; c__Agaricomycetes; o__Agaricales; f__Cortinariaceae; g__Cortinarius; s__Cortinarius_sp.	0.0841121	0.334651	Ectomycorrhizal	(Rinaldi AC, et al. 2008)
denovo120	k__Fungi; p__unidentified; c__unidentified; o__unidentified; f__unidentified; g__unidentified	0.00685118	0.0797306	Unknown/minor	-
denovo1202	Unassigned	0.0605966	0.286252	Unknown/minor	-
denovo1206	Unassigned	0.475757	0.668682	Unknown/minor	-
denovo121	k__Fungi; p__Ascomycota	0.119202	0.39765	Unknown/minor	-
denovo1216	k__Fungi; p__Basidiomycota; c__Agaricomycetes; o__Agaricales; f__Cortinariaceae; g__Cortinarius; s__Cortinarius_sp.	0.473695	0.668682	Ectomycorrhizal	(Rinaldi AC, et al. 2008)
denovo122	k__Fungi; p__Ascomycota; c__unidentified; o__unidentified; f__unidentified; g__unidentified; s__unculturedAscomycota	0.4673	0.666243	Unknown/minor	-
denovo1221	k__Fungi; p__Basidiomycota; c__Agaricomycetes; o__Agaricales; f__Cortinariaceae; g__Cortinarius; s__Cortinarius_sp.	0.074731	0.315534	Ectomycorrhizal	(Rinaldi AC, et al. 2008)
denovo1222	k__Fungi; p__Basidiomycota; c__Agaricomycetes; o__Agaricales; f__Cortinariaceae; g__Cortinarius	0.091415	0.345965	Ectomycorrhizal	(Rinaldi AC, et al. 2008)
denovo1229	k__Fungi; p__Basidiomycota; c__Agaricomycetes; o__Agaricales; f__Cortinariaceae; g__Cortinarius; s__Cortinarius_sp.	0.390231	0.639912	Ectomycorrhizal	(Rinaldi AC, et al. 2008)
denovo123	k__Fungi; p__Basidiomycota; c__Agaricomycetes; o__Agaricales; f__Cortinariaceae; g__Cortinarius; s__Cortinarius_sp.	0.549769	0.693676	Ectomycorrhizal	(Rinaldi AC, et al. 2008)
denovo1231	k__Fungi; p__Basidiomycota; c__Agaricomycetes; o__Agaricales; f__Bolbitiaceae; g__Naucoria; s__Naucoria_salicis	0.543923	0.692739	Ectomycorrhizal	(Rinaldi AC, et al. 2008)
denovo1232	Unassigned	0.127452	0.400897	Unknown/minor	-
denovo1235	Unassigned	0.262466	0.570239	Unknown/minor	-
denovo124	k__Fungi; p__Ascomycota; c__Leotiomycetes; o__Helotiales; f__Incertae_sedis; g__Cadophora; s__Cadophora_finlandica	0.00674945	0.079541	Endophyte	(Tedersoo L, et al. 2010; Newsham 2011)
denovo1243	k__Fungi; p__Ascomycota; c__Eurotiomycetes; o__Chaetothyriales; f__Herpotrichiellaceae; g__Exophiala	0.00325286	0.0488454	Saprophyte	(Tedersoo L, et al. 2014; Nagy GL, et al. 2014)
denovo1246	k__Fungi; p__Basidiomycota; c__Agaricomycetes; o__Agaricales; f__Cortinariaceae; g__Cortinarius; s__Cortinarius_sp.	0.420651	0.639912	Ectomycorrhizal	(Rinaldi AC, et al. 2008)
denovo1247	k__Fungi; p__Basidiomycota; c__Agaricomycetes; o__Agaricales; f__Cortinariaceae; g__Cortinarius; s__Cortinarius_sp.	0.385777	0.639912	Ectomycorrhizal	(Rinaldi AC, et al. 2008)
denovo1248	k__Fungi; p__Basidiomycota; c__Agaricomycetes; o__Agaricales; f__Cortinariaceae; g__Cortinarius; s__Cortinarius_sp.	0.378839	0.639912	Ectomycorrhizal	(Rinaldi AC, et al. 2008)
denovo125	k__Fungi; p__Ascomycota	0.165968	0.444875	Unknown/minor	-
denovo1251	k__Fungi; p__unidentified; c__unidentified; o__unidentified; f__unidentified; g__unidentified; s__unculturedfungus	0.0673028	0.297516	Unknown/minor	-
denovo1257	k__Fungi; p__Ascomycota; c__Pezizomycetes; o__Pezizales; f__Tuberaceae; g__Tuber; s__Tuber_sp.	0.410098	0.639912	Ectomycorrhizal	(Rinaldi AC, et al. 2008)
denovo1258	k__Fungi; p__unidentified; c__unidentified; o__unidentified; f__unidentified; g__unidentified; s__unculturedfungus	0.153234	0.436299	Unknown/minor	-
denovo126	k__Fungi	0.000177508	0.00550867	Unknown/minor	-
denovo1260	Unassigned	0.369001	0.639912	Unknown/minor	-
denovo1264	k__Fungi; p__Basidiomycota; c__Agaricomycetes; o__Agaricales; f__Cortinariaceae; g__Cortinarius; s__Cortinarius_sp.	0.339472	0.634041	Ectomycorrhizal	(Rinaldi AC, et al. 2008)
denovo1268	k__Fungi; p__Basidiomycota; c__Agaricomycetes; o__Sebacinales; f__unidentified; g__unidentified; s__unculturedSebacinales	0.0435083	0.239682	Unknown/minor	-
denovo127	Unassigned	0.180419	0.464007	Unknown/minor	-
denovo1273	k__Fungi; p__Basidiomycota; c__Agaricomycetes; o__Agaricales; f__Cortinariaceae; g__Cortinarius	0.933683	0.93974	Ectomycorrhizal	(Rinaldi AC, et al. 2008)
denovo1276	k__Fungi; p__Basidiomycota; c__Agaricomycetes; o__Agaricales; f__Cortinariaceae; g__Cortinarius	0.128059	0.400897	Ectomycorrhizal	(Rinaldi AC, et al. 2008)
denovo1277	k__Fungi; p__Ascomycota; c__Dothideomycetes; o__Capnodiales; f__Mycosphaerellaceae; g__Cladosporium	0.672648	0.76258	Unknown/minor	-
denovo128	Unassigned	0.420651	0.639912	Unknown/minor	-
denovo129	k__Fungi; p__Ascomycota; c__unidentified; o__unidentified; f__unidentified; g__unidentified; s__Ascomycota_sp_IBWF11_95A	0.338857	0.634041	Unknown/minor	-
denovo1291	Unassigned	0.249067	0.553416	Unknown/minor	-
denovo1294	k__Fungi; p__Basidiomycota	0.325887	0.622999	Unknown/minor	-
denovo1297	k__Fungi; p__Basidiomycota; c__Agaricomycetes; o__Agaricales; f__Cortinariaceae; g__Cortinarius; s__Cortinarius_sp.	0.166584	0.444875	Ectomycorrhizal	(Rinaldi AC, et al. 2008)
denovo1299	k__Fungi; p__unidentified; c__unidentified; o__unidentified; f__unidentified; g__unidentified	0.869364	0.887476	Unknown/minor	-
denovo13	k__Fungi; p__Basidiomycota; c__Agaricomycetes; o__Agaricales; f__Cortinariaceae; g__Cortinarius	0.177876	0.458734	Ectomycorrhizal	(Rinaldi AC, et al. 2008)
denovo130	k__Fungi; p__Basidiomycota; c__Agaricomycetes; o__Agaricales; f__Cortinariaceae; g__Cortinarius; s__Cortinarius_sp.	0.24036	0.544061	Ectomycorrhizal	(Rinaldi AC, et al. 2008)
denovo131	k__Fungi	0.106481	0.374088	Unknown/minor	-
denovo1310	k__Fungi; p__Basidiomycota; c__Agaricomycetes; o__Agaricales; f__Cortinariaceae; g__Cortinarius; s__Cortinarius_sp.	0.664726	0.759323	Ectomycorrhizal	(Rinaldi AC, et al. 2008)
denovo1312	Unassigned	0.763969	0.807327	Unknown/minor	-
denovo1318	k__Fungi; p__Basidiomycota; c__Agaricomycetes; o__Russulales; f__Russulaceae	0.047363	0.249124	Ectomycorrhizal	(Larsson E and K-H Larsson. 2003)
denovo132	Unassigned	0.172117	0.452657	Unknown/minor	-
denovo1321	k__Fungi; p__Basidiomycota; c__Agaricomycetes; o__Agaricales; f__Cortinariaceae; g__Cortinarius	0.427409	0.64702	Ectomycorrhizal	(Rinaldi AC, et al. 2008)
denovo1324	k__Fungi; p__unidentified; c__unidentified; o__unidentified; f__unidentified; g__unidentified; s__unculturedzygomycete	4.85259e-08	9.0307e-06	Unknown/minor	-
denovo1325	k__Fungi; p__Basidiomycota; c__Agaricomycetes; o__Agaricales; f__Cortinariaceae; g__Cortinarius; s__Cortinarius_sp.	0.426964	0.64702	Ectomycorrhizal	(Rinaldi AC, et al. 2008)
denovo1327	k__Fungi; p__Basidiomycota; c__Agaricomycetes; o__Agaricales; f__Cortinariaceae; g__unidentified; s__unculturedHebeloma	0.0754788	0.315534	Unknown/minor	-
denovo1329	k__Fungi; p__Basidiomycota; c__Agaricomycetes; o__Sebacinales	0.281295	0.584919	Ectomycorrhizal	(Rinaldi AC, et al. 2008)
denovo133	k__Fungi; p__Basidiomycota; c__Agaricomycetes; o__Thelephorales; f__Thelephoraceae; g__unidentified; s__unculturedTomentella	0.420651	0.639912	Unknown/minor	-
denovo1339	k__Fungi; p__Basidiomycota; c__Agaricomycetes; o__Agaricales; f__Cortinariaceae; g__Cortinarius; s__Cortinarius_sp.	0.758081	0.803843	Ectomycorrhizal	(Rinaldi AC, et al. 2008)
denovo134	k__Fungi; p__Basidiomycota; c__Tremellomycetes	0.0201525	0.163147	Unknown/minor	-
denovo135	k__Fungi; p__Basidiomycota; c__Agaricomycetes; o__Agaricales; f__Cortinariaceae; g__Cortinarius; s__Cortinarius_sp.	0.451012	0.660194	Ectomycorrhizal	(Rinaldi AC, et al. 2008)
denovo1355	k__Fungi; p__Basidiomycota; c__Agaricomycetes; o__Agaricales; f__Bolbitiaceae; g__Naucoria; s__Naucoria_salicis	0.10322	0.369121	Ectomycorrhizal	(Rinaldi AC, et al. 2008)
denovo1359	Unassigned	0.700842	0.765826	Unknown/minor	-
denovo136	k__Fungi; p__Basidiomycota; c__Agaricomycetes; o__Boletales; f__Hymenogasteraceae; g__Hymenogaster; s__Hymenogaster_vulgaris	0.531089	0.69153	Ectomycorrhizal	(Rinaldi AC, et al. 2008)
denovo1361	k__Fungi; p__unidentified; c__unidentified; o__unidentified; f__unidentified; g__unidentified; s__unculturedfungus	0.382313	0.639912	Unknown/minor	-
denovo137	k__Fungi; p__Ascomycota	0.432966	0.6491	Unknown/minor	-
denovo1378	k__Fungi; p__Basidiomycota; c__Agaricomycetes; o__Agaricales; f__Cortinariaceae; g__Cortinarius; s__Cortinarius_sp.	0.278367	0.582381	Ectomycorrhizal	(Rinaldi AC, et al. 2008)
denovo138	k__Fungi; p__Ascomycota; c__Leotiomycetes	0.08515	0.337339	Unknown/minor	-
denovo1381	Unassigned	0.363127	0.639912	Unknown/minor	-
denovo1387	k__Fungi; p__Basidiomycota; c__Agaricomycetes; o__Agaricales; f__Cortinariaceae; g__Cortinarius; s__Cortinarius_sp.	0.0186964	0.154039	Ectomycorrhizal	(Rinaldi AC, et al. 2008)
denovo139	k__Fungi; p__Basidiomycota; c__Agaricomycetes; o__Agaricales; f__Cortinariaceae; g__unidentified; s__unculturedHebeloma	0.610548	0.72968	Unknown/minor	-
denovo1396	k__Fungi; p__Basidiomycota; c__Agaricomycetes; o__Russulales; f__Russulaceae; g__Russula	0.206482	0.500611	Ectomycorrhizal	(Rinaldi AC, et al. 2008)
denovo1399	k__Fungi; p__Basidiomycota; c__Agaricomycetes; o__Agaricales; f__Cortinariaceae; g__Cortinarius	0.299797	0.605446	Ectomycorrhizal	(Rinaldi AC, et al. 2008)
denovo14	k__Fungi; p__unidentified; c__unidentified; o__unidentified; f__unidentified; g__unidentified; s__unculturedfungus	2.10887e-16	1.96441e-13	Unknown/minor	-
denovo140	Unassigned	0.50791	0.680715	Unknown/minor	-
denovo1402	Unassigned	0.420651	0.639912	Unknown/minor	-
denovo1404	k__Fungi; p__Ascomycota; c__Pezizomycetes; o__Pezizales; f__Pyronemataceae; g__Geopora; s__Geopora_cervina	0.645521	0.748492	Ectomycorrhizal	(Rinaldi AC, et al. 2008)
denovo141	k__Fungi; p__Basidiomycota; c__unidentified; o__unidentified; f__unidentified; g__unidentified; s__unculturedBasidiomycota	0.0362428	0.223457	Unknown/minor	-
denovo1412	Unassigned	0.272154	0.579806	Unknown/minor	-
denovo1414	k__Fungi; p__Basidiomycota; c__Agaricomycetes; o__Agaricales; f__Cortinariaceae; g__Cortinarius	0.0886304	0.345251	Ectomycorrhizal	(Rinaldi AC, et al. 2008)
denovo1416	k__Fungi; p__Basidiomycota; c__Agaricomycetes; o__Agaricales; f__Cortinariaceae; g__Cortinarius	0.440293	0.65586	Ectomycorrhizal	(Rinaldi AC, et al. 2008)
denovo1417	k__Fungi; p__Basidiomycota; c__Agaricomycetes; o__Agaricales; f__Cortinariaceae; g__Cortinarius	0.0420535	0.2379	Ectomycorrhizal	(Rinaldi AC, et al. 2008)
denovo142	k__Fungi; p__Ascomycota	0.738094	0.787131	Unknown/minor	-
denovo1420	Unassigned	0.280755	0.584919	Unknown/minor	-
denovo1422	k__Fungi; p__Basidiomycota; c__Agaricomycetes; o__Agaricales; f__Cortinariaceae; g__Cortinarius	0.036184	0.223457	Ectomycorrhizal	(Rinaldi AC, et al. 2008)
denovo1423	k__Fungi; p__Basidiomycota; c__Agaricomycetes; o__Agaricales; f__Cortinariaceae; g__Cortinarius; s__Cortinarius_sp.	0.831424	0.85531	Ectomycorrhizal	(Rinaldi AC, et al. 2008)
denovo1425	k__Fungi; p__Basidiomycota; c__Agaricomycetes; o__Agaricales; f__Cortinariaceae; g__Cortinarius; s__Cortinarius_sp.	0.347315	0.639114	Ectomycorrhizal	(Rinaldi AC, et al. 2008)
denovo1427	k__Fungi; p__Basidiomycota; c__Agaricomycetes; o__Agaricales; f__Cortinariaceae; g__Cortinarius; s__Cortinarius_sp.	0.38692	0.639912	Ectomycorrhizal	(Rinaldi AC, et al. 2008)
denovo1429	k__Fungi; p__Basidiomycota; c__Agaricomycetes; o__Agaricales; f__Cortinariaceae; g__Cortinarius; s__Cortinarius_sp.	0.333807	0.631656	Ectomycorrhizal	(Rinaldi AC, et al. 2008)
denovo143	k__Fungi; p__Ascomycota; c__Dothideomycetes; o__Pleosporales; f__Incertae_sedis; g__Phoma	0.157577	0.438154	Pathogen	(Tedersoo L, et al. 2014)
denovo1436	k__Fungi; p__Basidiomycota; c__Agaricomycetes; o__Agaricales; f__Cortinariaceae; g__Cortinarius	0.0750591	0.315534	Ectomycorrhizal	(Rinaldi AC, et al. 2008)
denovo1438	Unassigned	0.0278552	0.193636	Unknown/minor	-
denovo144	k__Fungi; p__unidentified; c__unidentified; o__unidentified; f__unidentified; g__unidentified; s__unculturedfungus	0.0229103	0.175628	Unknown/minor	-
denovo1442	Unassigned	0.161418	0.438154	Unknown/minor	-
denovo145	k__Fungi; p__unidentified; c__unidentified; o__unidentified; f__unidentified; g__unidentified; s__unculturedfungus	0.00390406	0.0559181	Unknown/minor	-
denovo146	k__Fungi; p__Ascomycota; c__Pezizomycetes; o__Pezizales; f__Tuberaceae; g__Tuber; s__Tuber_sp.	0.509104	0.680715	Ectomycorrhizal	(Rinaldi AC, et al. 2008)
denovo1461	k__Fungi; p__Ascomycota; c__Dothideomycetes; o__Pleosporales; f__Venturiaceae	0.0500998	0.261403	Unknown/minor	-
denovo1463	k__Fungi; p__Basidiomycota; c__Agaricomycetes; o__Agaricales; f__Cortinariaceae; g__Cortinarius	0.0115684	0.119668	Ectomycorrhizal	(Rinaldi AC, et al. 2008)
denovo1465	k__Fungi; p__Basidiomycota; c__Exobasidiomycetes; o__Incertae_sedis; f__Incertae_sedis; g__Tilletiopsis	0.420651	0.639912	Unknown/minor	-
denovo1467	k__Fungi; p__unidentified; c__unidentified; o__unidentified; f__unidentified; g__unidentified; s__unculturedfungus	0.161837	0.438154	Unknown/minor	-
denovo1469	k__Fungi; p__Ascomycota; c__unidentified; o__unidentified; f__unidentified; g__unidentified; s__unculturedAscomycota	0.575877	0.703597	Unknown/minor	-
denovo147	k__Fungi; p__Basidiomycota; c__Agaricomycetes; o__Agaricales; f__Cortinariaceae	0.319721	0.615954	Unknown/minor	-
denovo1471	k__Fungi; p__unidentified; c__unidentified; o__unidentified; f__unidentified; g__unidentified	0.455104	0.660194	Unknown/minor	-
denovo1472	Unassigned	0.0287322	0.194948	Unknown/minor	-
denovo1473	Unassigned	0.151664	0.436299	Unknown/minor	-
denovo1475	k__Fungi; p__unidentified; c__unidentified; o__unidentified; f__unidentified; g__unidentified; s__unculturedfungus	0.649968	0.748492	Unknown/minor	-
denovo148	k__Fungi; p__Basidiomycota; c__Agaricomycetes; o__Agaricales; f__Cortinariaceae; g__Cortinarius; s__Cortinarius_sp.	0.494486	0.680715	Ectomycorrhizal	(Rinaldi AC, et al. 2008)
denovo1485	k__Fungi; p__Ascomycota	0.0235435	0.175628	Unknown/minor	-
denovo1486	k__Fungi; p__Basidiomycota; c__Agaricomycetes; o__Agaricales; f__Cortinariaceae; g__Cortinarius; s__Cortinarius_sp.	0.332276	0.630038	Ectomycorrhizal	(Rinaldi AC, et al. 2008)
denovo149	k__Fungi; p__Basidiomycota; c__Agaricomycetes; o__Agaricales; f__Cortinariaceae; g__Cortinarius; s__Cortinarius_sp.	0.243154	0.544061	Ectomycorrhizal	(Rinaldi AC, et al. 2008)
denovo1496	k__Fungi; p__Basidiomycota; c__Agaricomycetes; o__Agaricales; f__Cortinariaceae; g__Cortinarius; s__Cortinarius_sp.	0.420651	0.639912	Ectomycorrhizal	(Rinaldi AC, et al. 2008)
denovo15	k__Fungi; p__unidentified; c__unidentified; o__unidentified; f__unidentified; g__unidentified; s__unculturedfungus	0.65119	0.748492	Unknown/minor	-
denovo150	k__Fungi; p__Basidiomycota; c__unidentified; o__unidentified; f__unidentified; g__unidentified; s__unculturedBasidiomycota	0.420651	0.639912	Unknown/minor	-
denovo1500	k__Fungi; p__Ascomycota; c__Dothideomycetes; o__Pleosporales	6.77825e-07	5.85684e-05	Unknown/minor	-
denovo1508	k__Fungi; p__Basidiomycota; c__Agaricomycetes; o__Agaricales; f__Cortinariaceae; g__Cortinarius	0.0684072	0.300411	Ectomycorrhizal	(Rinaldi AC, et al. 2008)
denovo151	k__Fungi; p__Ascomycota	0.552514	0.693676	Unknown/minor	-
denovo1512	k__Fungi; p__Basidiomycota; c__Agaricomycetes; o__Thelephorales; f__Thelephoraceae; g__unidentified	0.050259	0.261403	Unknown/minor	-
denovo1517	k__Fungi; p__Basidiomycota; c__Agaricomycetes; o__Agaricales; f__Cortinariaceae; g__Cortinarius	0.0400629	0.233936	Ectomycorrhizal	(Rinaldi AC, et al. 2008)
denovo152	Unassigned	0.723143	0.778432	Unknown/minor	-
denovo1520	k__Fungi; p__Ascomycota; c__Leotiomycetes; o__Helotiales; f__Helotiaceae	0.10093	0.368494	Unknown/minor	-
denovo1522	k__Fungi; p__unidentified; c__unidentified; o__unidentified; f__unidentified; g__unidentified; s__unculturedfungus	0.183324	0.466823	Unknown/minor	-
denovo153	Unassigned	0.420651	0.639912	Unknown/minor	-
denovo1533	k__Fungi; p__Ascomycota	0.400544	0.639912	Unknown/minor	-
denovo1536	k__Fungi; p__Basidiomycota	0.000504694	0.0117468	Unknown/minor	-
denovo1538	k__Fungi; p__unidentified; c__unidentified; o__unidentified; f__unidentified; g__unidentified; s__unculturedfungus	0.0230417	0.175628	Unknown/minor	-
denovo154	Unassigned	0.94534	0.948396	Unknown/minor	-
denovo1541	Unassigned	0.317111	0.615954	Unknown/minor	-
denovo155	Unassigned	0.000267925	0.00755873	Unknown/minor	-
denovo1550	k__Fungi; p__Ascomycota	0.101539	0.36902	Unknown/minor	-
denovo1551	k__Fungi; p__Basidiomycota; c__Agaricomycetes; o__Agaricales; f__Cortinariaceae; g__Cortinarius; s__Cortinarius_sp.	0.114541	0.393498	Ectomycorrhizal	(Rinaldi AC, et al. 2008)
denovo1554	k__Fungi; p__Basidiomycota; c__Agaricomycetes; o__Agaricales; f__Cortinariaceae; g__Cortinarius	0.00539729	0.0661168	Ectomycorrhizal	(Rinaldi AC, et al. 2008)
denovo156	k__Fungi; p__Ascomycota; c__Leotiomycetes; o__Helotiales; f__unidentified; g__unidentified; s__unculturedPhialocephala	0.190075	0.475699	Unknown/minor	-
denovo1562	Unassigned	0.59935	0.722557	Unknown/minor	-
denovo1563	k__Fungi; p__Basidiomycota; c__Tremellomycetes	0.205923	0.50056	Unknown/minor	-
denovo157	k__Fungi; p__Basidiomycota; c__Agaricomycetes; o__Agaricales; f__Cortinariaceae; g__Cortinarius	0.372025	0.639912	Ectomycorrhizal	(Rinaldi AC, et al. 2008)
denovo1570	k__Fungi; p__unidentified; c__unidentified; o__unidentified; f__unidentified; g__unidentified; s__unculturedfungus	0.00144556	0.0280378	Unknown/minor	-
denovo1573	k__Fungi; p__unidentified; c__unidentified; o__unidentified; f__unidentified; g__unidentified; s__unculturedfungus	0.00131242	0.0264541	Unknown/minor	-
denovo158	k__Fungi; p__Basidiomycota; c__Agaricomycetes; o__Agaricales; f__Cortinariaceae; g__Cortinarius	0.131342	0.404414	Ectomycorrhizal	(Rinaldi AC, et al. 2008)
denovo1584	k__Fungi; p__Basidiomycota; c__Agaricomycetes; o__Agaricales; f__Cortinariaceae; g__Cortinarius; s__Cortinarius_sp.	0.930658	0.937709	Ectomycorrhizal	(Rinaldi AC, et al. 2008)
denovo159	k__Fungi; p__unidentified; c__unidentified; o__unidentified; f__unidentified; g__unidentified	0.120021	0.39765	Unknown/minor	-
denovo1591	k__Fungi; p__Basidiomycota; c__unidentified; o__unidentified; f__unidentified; g__unidentified; s__unculturedBasidiomycota	0.630246	0.740858	Unknown/minor	-
denovo1597	k__Fungi; p__Basidiomycota	0.0184771	0.153591	Unknown/minor	-
denovo16	k__Fungi; p__Ascomycota; c__Sordariomycetes; o__Xylariales; f__Amphisphaeriaceae; g__Truncatella; s__Truncatella_angustata	0.000176891	0.00550867	Pathogen	(Tedersoo L, et al. 2014)
denovo160	k__Fungi; p__unidentified; c__unidentified; o__unidentified; f__unidentified; g__unidentified; s__unculturedfungus	0.648549	0.748492	Unknown/minor	-
denovo1601	k__Fungi; p__Basidiomycota; c__Agaricomycetes; o__Agaricales; f__Cortinariaceae; g__Cortinarius; s__Cortinarius_sp.	0.617525	0.731445	Ectomycorrhizal	(Rinaldi AC, et al. 2008)
denovo1605	k__Fungi; p__unidentified; c__unidentified; o__unidentified; f__unidentified; g__unidentified	0.00448978	0.058873	Unknown/minor	-
denovo161	k__Fungi; p__Basidiomycota; c__Agaricomycetes	0.86584	0.885821	Unknown/minor	-
denovo1618	k__Fungi; p__Basidiomycota; c__Agaricomycetes; o__Agaricales; f__Cortinariaceae; g__Cortinarius	0.891099	0.906681	Ectomycorrhizal	(Rinaldi AC, et al. 2008)
denovo162	k__Fungi; p__unidentified; c__unidentified; o__unidentified; f__unidentified; g__unidentified; s__unculturedfungus	0.00432505	0.0583569	Unknown/minor	-
denovo1621	k__Fungi; p__Ascomycota	0.0618325	0.28783	Unknown/minor	-
denovo1626	k__Fungi; p__Ascomycota; c__Pezizomycetes; o__Pezizales; f__Tuberaceae; g__Tuber; s__Tuber_sp.	0.165472	0.444875	Ectomycorrhizal	(Rinaldi AC, et al. 2008)
denovo1627	k__Fungi; p__Basidiomycota; c__Agaricomycetes; o__Agaricales; f__Cortinariaceae; g__Cortinarius; s__Cortinarius_sp.	0.0386626	0.229631	Ectomycorrhizal	(Rinaldi AC, et al. 2008)
denovo163	k__Fungi; p__unidentified; c__unidentified; o__unidentified; f__unidentified; g__unidentified	0.552189	0.693676	Unknown/minor	-
denovo1630	k__Fungi; p__Basidiomycota; c__Agaricomycetes; o__Agaricales; f__Cortinariaceae; g__Cortinarius; s__Cortinarius_sp.	0.149053	0.435826	Ectomycorrhizal	(Rinaldi AC, et al. 2008)
denovo1632	k__Fungi; p__Basidiomycota; c__Agaricomycetes; o__Agaricales; f__Cortinariaceae; g__Cortinarius; s__Cortinarius_sp.	0.569131	0.698104	Ectomycorrhizal	(Rinaldi AC, et al. 2008)
denovo164	k__Fungi; p__Ascomycota; c__Leotiomycetes; o__Helotiales; f__Incertae_sedis	0.420651	0.639912	Unknown/minor	-
denovo1647	k__Fungi; p__Basidiomycota; c__Agaricomycetes; o__Agaricales; f__Cortinariaceae; g__Cortinarius	0.507223	0.680715	Ectomycorrhizal	(Rinaldi AC, et al. 2008)
denovo1649	k__Fungi; p__Basidiomycota; c__Agaricomycetes; o__Agaricales	0.538772	0.692739	Unknown/minor	-
denovo165	k__Fungi; p__unidentified; c__unidentified; o__unidentified; f__unidentified; g__unidentified; s__unculturedzygomycete	9.80355e-05	0.00350915	Unknown/minor	-
denovo1650	Unassigned	0.498482	0.680715	Unknown/minor	-
denovo1651	k__Fungi; p__Basidiomycota	0.692854	0.765081	Unknown/minor	-
denovo1652	k__Fungi; p__Basidiomycota; c__Agaricomycetes; o__Agaricales	0.409836	0.639912	Unknown/minor	-
denovo1657	k__Fungi; p__unidentified; c__unidentified; o__unidentified; f__unidentified; g__unidentified; s__unculturedfungus	0.000266775	0.00755873	Unknown/minor	-
denovo166	Unassigned	0.0138724	0.133147	Unknown/minor	-
denovo1666	k__Fungi; p__Basidiomycota; c__Agaricomycetes; o__Agaricales; f__Cortinariaceae; g__Cortinarius; s__Cortinarius_sp.	0.897019	0.910714	Ectomycorrhizal	(Rinaldi AC, et al. 2008)
denovo167	k__Fungi; p__unidentified; c__unidentified; o__unidentified; f__unidentified; g__unidentified	0.00175461	0.0326709	Unknown/minor	-
denovo1679	k__Fungi; p__Ascomycota; c__Leotiomycetes	0.511638	0.680715	Unknown/minor	-
denovo168	k__Fungi; p__Ascomycota; c__Sordariomycetes; o__Hypocreales; f__Hypocreaceae; g__Trichoderma	0.488937	0.679334	Saprophyte	(Tedersoo L, et al. 2014)
denovo1684	k__Fungi; p__Basidiomycota; c__Agaricomycetes; o__Agaricales; f__Cortinariaceae; g__Cortinarius; s__Cortinarius_sp.	0.358031	0.639912	Ectomycorrhizal	(Rinaldi AC, et al. 2008)
denovo1687	k__Fungi; p__Basidiomycota; c__Agaricomycetes; o__Agaricales; f__Cortinariaceae; g__Cortinarius; s__Cortinarius_sp.	0.645192	0.748492	Ectomycorrhizal	(Rinaldi AC, et al. 2008)
denovo1689	k__Fungi; p__Basidiomycota; c__Agaricomycetes; o__Agaricales; f__Cortinariaceae; g__Cortinarius; s__Cortinarius_sp.	0.0402038	0.233936	Ectomycorrhizal	(Rinaldi AC, et al. 2008)
denovo169	k__Fungi; p__Basidiomycota; c__Tremellomycetes; o__Filobasidiales; f__Filobasidiaceae; g__Cryptococcus; s__Cryptococcus_laurentii	0.123969	0.398143	Saprophyte	(Kurtzman CP, et al. 2011)
denovo1692	k__Fungi; p__Basidiomycota; c__Agaricomycetes; o__Agaricales; f__Cortinariaceae; g__Cortinarius; s__Cortinarius_sp.	0.527347	0.69061	Ectomycorrhizal	(Rinaldi AC, et al. 2008)
denovo1693	k__Fungi; p__Basidiomycota; c__Agaricomycetes; o__Agaricales; f__Cortinariaceae; g__Cortinarius; s__Cortinarius_sp.	0.155789	0.438154	Ectomycorrhizal	(Rinaldi AC, et al. 2008)
denovo1695	k__Fungi	0.124874	0.398143	Unknown/minor	-
denovo1698	k__Fungi; p__unidentified; c__unidentified; o__unidentified; f__unidentified; g__unidentified; s__unculturedfungus	0.388025	0.639912	Unknown/minor	-
denovo17	k__Fungi; p__Basidiomycota; c__Agaricomycetes; o__Russulales; f__Russulaceae; g__Russula	0.396857	0.639912	Ectomycorrhizal	(Rinaldi AC, et al. 2008)
denovo170	k__Fungi; p__Basidiomycota; c__unidentified; o__unidentified; f__unidentified; g__unidentified; s__unculturedBasidiomycota	0.314556	0.615954	Unknown/minor	-
denovo1700	k__Fungi; p__Basidiomycota; c__Agaricomycetes; o__Agaricales; f__Cortinariaceae; g__Cortinarius; s__Cortinarius_sp.	0.199528	0.489985	Ectomycorrhizal	(Rinaldi AC, et al. 2008)
denovo1708	k__Fungi; p__Basidiomycota; c__Agaricomycetes; o__Thelephorales; f__Thelephoraceae; g__unidentified; s__unculturedThelephoraceae	0.0360542	0.223457	Unknown/minor	-
denovo171	k__Fungi; p__Ascomycota; c__unidentified; o__unidentified; f__unidentified; g__unidentified	0.422652	0.641907	Unknown/minor	-
denovo1710	k__Fungi; p__Basidiomycota; c__Agaricomycetes; o__Agaricales; f__Cortinariaceae; g__Cortinarius	0.00221217	0.0361321	Ectomycorrhizal	(Rinaldi AC, et al. 2008)
denovo1718	k__Fungi; p__Ascomycota; c__Incertae_sedis; o__Incertae_sedis; f__Incertae_sedis; g__Ilyonectria; s__Ilyonectria_macrodidyma	0.395997	0.639912	Pathogen	(Tedersoo L, et al. 2014)
denovo172	k__Fungi; p__unidentified; c__unidentified; o__unidentified; f__unidentified; g__unidentified; s__unculturedsoil_fungus	0.124855	0.398143	Unknown/minor	-
denovo1725	k__Fungi; p__Basidiomycota; c__Agaricomycetes; o__Agaricales; f__Cortinariaceae; g__Cortinarius; s__Cortinarius_sp.	0.00508398	0.0647556	Ectomycorrhizal	(Rinaldi AC, et al. 2008)
denovo1727	k__Fungi; p__Ascomycota; c__Dothideomycetes; o__Pleosporales; f__Venturiaceae; g__unidentified; s__unculturedVenturia	0.680094	0.76258	Unknown/minor	-
denovo173	k__Fungi; p__Ascomycota; c__Saccharomycetes; o__Saccharomycetales; f__Incertae_sedis; g__Candida; s__Candida_sake	0.420651	0.639912	Unknown/minor	-
denovo1732	k__Fungi; p__Ascomycota; c__unidentified; o__unidentified; f__unidentified; g__unidentified	0.717909	0.776275	Unknown/minor	-
denovo1734	k__Fungi; p__unidentified; c__unidentified; o__unidentified; f__unidentified; g__unidentified; s__unculturedfungus	0.687585	0.764179	Unknown/minor	-
denovo1736	k__Fungi; p__unidentified; c__unidentified; o__unidentified; f__unidentified; g__unidentified; s__unculturedfungus	0.177398	0.458734	Unknown/minor	-
denovo174	Unassigned	0.36544	0.639912	Unknown/minor	-
denovo1747	k__Fungi; p__unidentified; c__unidentified; o__unidentified; f__unidentified; g__unidentified; s__unculturedfungus	0.420651	0.639912	Unknown/minor	-
denovo1749	k__Fungi; p__Basidiomycota; c__Agaricomycetes; o__Agaricales; f__Cortinariaceae; g__Cortinarius; s__Cortinarius_sp.	0.465279	0.66468	Ectomycorrhizal	(Rinaldi AC, et al. 2008)
denovo175	k__Fungi; p__unidentified; c__unidentified; o__unidentified; f__unidentified; g__unidentified	0.000104128	0.00359049	Unknown/minor	-
denovo1752	k__Fungi; p__Basidiomycota; c__Agaricomycetes; o__Agaricales; f__Bolbitiaceae; g__Naucoria; s__Naucoria_salicis	0.0033857	0.0500331	Ectomycorrhizal	(Rinaldi AC, et al. 2008)
denovo1755	k__Fungi; p__Basidiomycota; c__Agaricomycetes; o__Agaricales; f__Cortinariaceae; g__Cortinarius; s__Cortinarius_sp.	0.389114	0.639912	Ectomycorrhizal	(Rinaldi AC, et al. 2008)
denovo176	k__Fungi; p__Ascomycota	0.33866	0.634041	Unknown/minor	-
denovo1764	k__Fungi; p__Basidiomycota; c__Agaricomycetes; o__Agaricales; f__Cortinariaceae; g__Cortinarius	0.264345	0.570239	Ectomycorrhizal	(Rinaldi AC, et al. 2008)
denovo1765	k__Fungi; p__Basidiomycota; c__Agaricomycetes; o__Agaricales; f__Cortinariaceae; g__Cortinarius	0.57862	0.705099	Ectomycorrhizal	(Rinaldi AC, et al. 2008)
denovo1768	k__Fungi; p__Ascomycota; c__unidentified; o__unidentified; f__unidentified; g__unidentified	0.560502	0.694483	Unknown/minor	-
denovo177	k__Fungi; p__Basidiomycota; c__Agaricomycetes; o__Agaricales; f__Cortinariaceae; g__Cortinarius; s__Cortinarius_sp.	0.313941	0.615954	Ectomycorrhizal	(Rinaldi AC, et al. 2008)
denovo1771	k__Fungi; p__Basidiomycota; c__Agaricomycetes; o__Agaricales; f__Cortinariaceae; g__Cortinarius; s__Cortinarius_sp.	0.599932	0.722557	Ectomycorrhizal	(Rinaldi AC, et al. 2008)
denovo1774	k__Fungi; p__Basidiomycota; c__Agaricomycetes; o__Agaricales; f__Cortinariaceae; g__Cortinarius	0.710249	0.772771	Ectomycorrhizal	(Rinaldi AC, et al. 2008)
denovo178	k__Fungi; p__Basidiomycota; c__Agaricomycetes; o__Agaricales; f__Cortinariaceae; g__Cortinarius; s__Cortinarius_sp.	0.0900354	0.345965	Ectomycorrhizal	(Rinaldi AC, et al. 2008)
denovo1782	k__Fungi; p__Basidiomycota; c__Agaricomycetes; o__Agaricales; f__Bolbitiaceae; g__Naucoria; s__Naucoria_salicis	0.123062	0.398143	Ectomycorrhizal	(Rinaldi AC, et al. 2008)
denovo179	k__Fungi; p__Ascomycota	0.420651	0.639912	Unknown/minor	-
denovo1794	k__Fungi; p__Ascomycota	0.0514142	0.265639	Unknown/minor	-
denovo1796	k__Fungi; p__unidentified; c__unidentified; o__unidentified; f__unidentified; g__unidentified; s__unculturedfungus	0.564389	0.69488	Unknown/minor	-
denovo18	k__Fungi; p__Ascomycota	0.442043	0.657042	Unknown/minor	-
denovo180	k__Fungi; p__Ascomycota; c__Sordariomycetes; o__Xylariales; f__Amphisphaeriaceae	0.449689	0.660194	Unknown/minor	-
denovo1809	k__Fungi; p__Basidiomycota; c__Agaricomycetes; o__Agaricales; f__Cortinariaceae; g__Cortinarius; s__Cortinarius_sp.	0.376822	0.639912	Ectomycorrhizal	(Rinaldi AC, et al. 2008)
denovo181	Unassigned	0.0133756	0.13108	Unknown/minor	-
denovo1810	k__Fungi; p__Basidiomycota; c__Agaricomycetes; o__Agaricales; f__Cortinariaceae; g__Cortinarius; s__Cortinarius_sp.	0.420651	0.639912	Ectomycorrhizal	(Rinaldi AC, et al. 2008)
denovo1812	k__Fungi; p__Basidiomycota; c__Agaricomycetes; o__Agaricales; f__Cortinariaceae; g__Cortinarius	0.286275	0.589321	Ectomycorrhizal	(Rinaldi AC, et al. 2008)
denovo1815	k__Fungi; p__Ascomycota; c__Pezizomycetes; o__Pezizales; f__Helvellaceae	0.768333	0.809184	Unknown/minor	-
denovo1817	k__Fungi; p__Basidiomycota; c__Agaricomycetes; o__Sebacinales; f__unidentified; g__unidentified; s__unculturedSebacinales	0.453925	0.660194	Ectomycorrhizal	(Rinaldi AC, et al. 2008)
denovo182	k__Fungi; p__Ascomycota; c__Pezizomycetes; o__Pezizales; f__Tuberaceae; g__Tuber; s__Tuber_sp.	0.0419618	0.2379	Ectomycorrhizal	(Rinaldi AC, et al. 2008)
denovo1821	k__Fungi; p__Ascomycota	0.507395	0.680715	Unknown/minor	-
denovo1827	k__Fungi; p__unidentified; c__unidentified; o__unidentified; f__unidentified; g__unidentified	0.0146372	0.136273	Unknown/minor	-
denovo183	k__Fungi; p__Ascomycota; c__Pezizomycetes; o__Pezizales; f__Tuberaceae; g__Tuber; s__Tuber_sp.	0.128752	0.400897	Ectomycorrhizal	(Rinaldi AC, et al. 2008)
denovo1830	k__Fungi; p__Basidiomycota; c__Agaricomycetes; o__Agaricales; f__Cortinariaceae; g__unidentified; s__unculturedHebeloma	0.1817	0.466013	Unknown/minor	-
denovo1835	k__Fungi; p__Basidiomycota; c__Agaricomycetes; o__Agaricales; f__Cortinariaceae; g__Cortinarius; s__Cortinarius_sp.	0.065891	0.294959	Ectomycorrhizal	(Rinaldi AC, et al. 2008)
denovo1836	k__Fungi; p__Basidiomycota; c__Agaricomycetes; o__Russulales; f__Russulaceae; g__Russula	0.516202	0.680715	Ectomycorrhizal	(Rinaldi AC, et al. 2008)
denovo1839	k__Fungi; p__Basidiomycota; c__Agaricomycetes; o__Agaricales; f__Cortinariaceae; g__Cortinarius	0.270066	0.576678	Ectomycorrhizal	(Rinaldi AC, et al. 2008)
denovo184	k__Fungi; p__unidentified; c__unidentified; o__unidentified; f__unidentified; g__unidentified	0.00514706	0.0647556	Unknown/minor	-
denovo1847	k__Fungi; p__unidentified; c__unidentified; o__unidentified; f__unidentified; g__unidentified; s__unculturedfungus	0.151502	0.436299	Unknown/minor	-
denovo185	k__Fungi; p__Ascomycota	0.149345	0.435826	Unknown/minor	-
denovo1853	k__Fungi; p__unidentified; c__unidentified; o__unidentified; f__unidentified; g__unidentified	0.235773	0.541987	Unknown/minor	-
denovo186	k__Fungi; p__Ascomycota; c__Lecanoromycetes; o__Lecanorales; f__Ramalinaceae; g__Bacidina; s__Bacidina_arnoldiana	0.233044	0.538373	Unknown/minor	(Esslinger and Egan, 1995)
denovo1868	k__Fungi; p__unidentified; c__unidentified; o__unidentified; f__unidentified; g__unidentified	0.00952784	0.103144	Unknown/minor	-
denovo187	k__Fungi; p__unidentified; c__unidentified; o__unidentified; f__unidentified; g__unidentified; s__unculturedfungus	0.221584	0.524924	Unknown/minor	-
denovo1875	k__Fungi; p__Ascomycota; c__Leotiomycetes	0.367547	0.639912	Unknown/minor	-
denovo1876	k__Fungi	0.41157	0.639912	Unknown/minor	-
denovo188	k__Fungi	0.0802085	0.328961	Unknown/minor	-
denovo1884	k__Fungi; p__Basidiomycota; c__Agaricomycetes; o__Agaricales; f__Cortinariaceae; g__Cortinarius	0.0432217	0.23952	Ectomycorrhizal	(Rinaldi AC, et al. 2008)
denovo19	k__Fungi; p__Ascomycota; c__Dothideomycetes; o__Pleosporales; f__Venturiaceae	0.0019344	0.0339797	Unknown/minor	(Tedersoo L, et al. 2014)
denovo190	k__Fungi; p__Ascomycota; c__unidentified; o__unidentified; f__unidentified; g__unidentified; s__unculturedTetracladium	0.0279055	0.193636	Unknown/minor	-
denovo1902	k__Fungi; p__Basidiomycota; c__Agaricomycetes; o__Agaricales; f__Cortinariaceae; g__Cortinarius; s__Cortinarius_sp.	0.0336967	0.216356	Ectomycorrhizal	(Rinaldi AC, et al. 2008)
denovo1906	k__Fungi; p__Basidiomycota; c__Agaricomycetes; o__Agaricales; f__Cortinariaceae; g__Cortinarius	0.80803	0.839593	Ectomycorrhizal	(Rinaldi AC, et al. 2008)
denovo1907	k__Fungi; p__Basidiomycota; c__Agaricomycetes; o__Agaricales; f__Cortinariaceae; g__Cortinarius; s__Cortinarius_sp.	0.258184	0.565576	Ectomycorrhizal	(Rinaldi AC, et al. 2008)
denovo1908	k__Fungi; p__Basidiomycota; c__Agaricomycetes; o__Agaricales; f__Cortinariaceae; g__Cortinarius; s__Cortinarius_sp.	0.451116	0.660194	Ectomycorrhizal	(Rinaldi AC, et al. 2008)
denovo1909	k__Fungi; p__Ascomycota; c__unidentified; o__unidentified; f__unidentified; g__unidentified	0.343968	0.636649	Unknown/minor	-
denovo1913	k__Fungi; p__Basidiomycota; c__Agaricomycetes; o__Sebacinales; f__Sebacinaceae; g__unidentified	0.776305	0.814814	Unknown/minor	-
denovo1919	k__Fungi; p__unidentified; c__unidentified; o__unidentified; f__unidentified; g__unidentified; s__unculturedzygomycete	3.75651e-05	0.00159116	Unknown/minor	-
denovo192	k__Fungi; p__Ascomycota; c__Pezizomycetes; o__Pezizales; f__Tuberaceae; g__Tuber; s__Tuber_sp.	0.0130856	0.130996	Ectomycorrhizal	(Rinaldi AC, et al. 2008)
denovo1922	k__Fungi; p__unidentified; c__unidentified; o__unidentified; f__unidentified; g__unidentified; s__unculturedsoil_fungus	0.0443042	0.241212	Unknown/minor	-
denovo1925	k__Fungi; p__unidentified; c__unidentified; o__unidentified; f__unidentified; g__unidentified; s__unculturedfungus	0.0128988	0.13053	Unknown/minor	-
denovo193	Unassigned	0.308259	0.615281	Unknown/minor	-
denovo1939	k__Fungi; p__Ascomycota; c__Leotiomycetes; o__Helotiales; f__Incertae_sedis	0.839742	0.861962	Unknown/minor	-
denovo194	k__Fungi; p__unidentified; c__unidentified; o__unidentified; f__unidentified; g__unidentified	0.121851	0.398143	Unknown/minor	-
denovo1942	k__Fungi; p__Basidiomycota; c__Agaricomycetes; o__Agaricales; f__Cortinariaceae; g__Cortinarius; s__Cortinarius_sp.	0.283676	0.588201	Ectomycorrhizal	(Rinaldi AC, et al. 2008)
denovo1945	k__Fungi; p__Basidiomycota; c__Agaricomycetes; o__Agaricales; f__Cortinariaceae; g__Cortinarius; s__Cortinarius_sp.	0.383116	0.639912	Ectomycorrhizal	(Rinaldi AC, et al. 2008)
denovo1947	k__Fungi; p__Basidiomycota; c__Agaricomycetes; o__Agaricales; f__Cortinariaceae; g__Cortinarius; s__Cortinarius_sp.	0.680715	0.76258	Ectomycorrhizal	(Rinaldi AC, et al. 2008)
denovo195	k__Fungi; p__unidentified; c__unidentified; o__unidentified; f__unidentified; g__unidentified; s__unculturedfungus	0.687844	0.764179	Unknown/minor	-
denovo1953	k__Fungi; p__Ascomycota	0.504109	0.680715	Unknown/minor	-
denovo196	k__Fungi; p__Ascomycota	0.0344114	0.219431	Unknown/minor	-
denovo1960	k__Fungi	0.0654955	0.294959	Unknown/minor	-
denovo1967	k__Fungi; p__Basidiomycota; c__Agaricomycetes; o__Agaricales; f__Cortinariaceae; g__Cortinarius; s__Cortinarius_sp.	0.395404	0.639912	Ectomycorrhizal	(Rinaldi AC, et al. 2008)
denovo197	k__Fungi; p__Ascomycota; c__Pezizomycetes; o__Pezizales; f__Tuberaceae; g__Tuber; s__Tuber_sp.	0.161338	0.438154	Ectomycorrhizal	(Rinaldi AC, et al. 2008)
denovo198	k__Fungi; p__Basidiomycota; c__Agaricomycetes; o__Thelephorales; f__Thelephoraceae; g__unidentified	0.67885	0.76258	Unknown/minor	-
denovo1980	k__Fungi; p__Zygomycota; c__Incertae_sedis; o__Mortierellales; f__Mortierellaceae	0.503351	0.680715	Unknown/minor	-
denovo1981	k__Fungi; p__unidentified; c__unidentified; o__unidentified; f__unidentified; g__unidentified; s__unculturedfungus	0.00718751	0.082612	Unknown/minor	-
denovo199	Unassigned	0.286748	0.589321	Unknown/minor	-
denovo1991	k__Fungi; p__Ascomycota; c__unidentified; o__unidentified; f__unidentified; g__unidentified; s__unculturedTetracladium	0.103269	0.369121	Unknown/minor	-
denovo1995	k__Fungi; p__unidentified; c__unidentified; o__unidentified; f__unidentified; g__unidentified; s__unculturedfungus	0.075579	0.315534	Unknown/minor	-
denovo1996	k__Fungi; p__Basidiomycota; c__Agaricomycetes; o__Agaricales	0.313106	0.615954	Unknown/minor	-
denovo2	k__Fungi; p__Basidiomycota; c__Agaricomycetes; o__Sebacinales; f__unidentified; g__unidentified; s__unculturedSebacinales	0.603177	0.724501	Ectomycorrhizal	(Rinaldi AC, et al. 2008)
denovo20	k__Fungi; p__unidentified; c__unidentified; o__unidentified; f__unidentified; g__unidentified; s__unculturedfungus	0.000385932	0.00982854	Unknown/minor	-
denovo200	k__Fungi; p__Basidiomycota; c__Agaricomycetes; o__Agaricales; f__Cortinariaceae; g__Inocybe; s__Inocybe_grammata	0.219912	0.522292	Ectomycorrhizal	(Rinaldi AC, et al. 2008)
denovo2001	k__Fungi; p__Basidiomycota; c__Agaricomycetes; o__Agaricales; f__Cortinariaceae; g__Cortinarius; s__Cortinarius_sp.	0.868396	0.88746	Ectomycorrhizal	(Rinaldi AC, et al. 2008)
denovo2005	k__Fungi; p__Basidiomycota; c__Agaricomycetes; o__Agaricales; f__Cortinariaceae; g__Cortinarius	0.285539	0.589321	Ectomycorrhizal	(Rinaldi AC, et al. 2008)
denovo201	k__Fungi; p__Ascomycota	0.464397	0.66468	Unknown/minor	-
denovo2020	k__Fungi; p__Basidiomycota; c__Agaricomycetes; o__Agaricales; f__Cortinariaceae; g__Cortinarius; s__Cortinarius_sp.	0.0163768	0.143838	Ectomycorrhizal	(Rinaldi AC, et al. 2008)
denovo2024	k__Fungi; p__Basidiomycota; c__Agaricomycetes; o__Agaricales; f__Cortinariaceae; g__Cortinarius; s__Cortinarius_sp.	0.498234	0.680715	Ectomycorrhizal	(Rinaldi AC, et al. 2008)
denovo2029	k__Fungi; p__Basidiomycota; c__Agaricomycetes; o__Agaricales; f__Cortinariaceae; g__Cortinarius; s__Cortinarius_sp.	0.313808	0.615954	Ectomycorrhizal	(Rinaldi AC, et al. 2008)
denovo203	k__Fungi; p__Ascomycota; c__Dothideomycetes; o__Pleosporales; f__Incertae_sedis; g__Pyrenochaeta; s__Pyrenochaeta_cava	0.0223681	0.174997	Saprophyte	(Tedersoo L, et al. 2014)
denovo2031	k__Fungi; p__Basidiomycota; c__Agaricomycetes; o__Thelephorales; f__Thelephoraceae	0.0460802	0.245147	Unknown/minor	-
denovo2032	k__Fungi; p__Basidiomycota; c__Agaricomycetes; o__Agaricales; f__Cortinariaceae; g__Inocybe	0.823057	0.850462	Ectomycorrhizal	(Rinaldi AC, et al. 2008)
denovo2039	k__Fungi; p__unidentified; c__unidentified; o__unidentified; f__unidentified; g__unidentified; s__unculturedfungus	0.184615	0.467055	Unknown/minor	-
denovo204	Unassigned	0.420651	0.639912	Unknown/minor	-
denovo2044	k__Fungi; p__Basidiomycota; c__Agaricomycetes; o__Agaricales; f__Cortinariaceae; g__Cortinarius; s__Cortinarius_sp.	0.0018039	0.0329301	Ectomycorrhizal	(Rinaldi AC, et al. 2008)
denovo2049	k__Fungi	0.350615	0.639114	Unknown/minor	-
denovo205	k__Fungi; p__unidentified; c__unidentified; o__unidentified; f__unidentified; g__unidentified; s__unculturedfungus	0.241607	0.544061	Unknown/minor	-
denovo2050	k__Fungi; p__Basidiomycota; c__Agaricomycetes; o__Agaricales; f__Cortinariaceae; g__Cortinarius	0.316452	0.615954	Ectomycorrhizal	(Rinaldi AC, et al. 2008)
denovo2056	Unassigned	0.319276	0.615954	Unknown/minor	-
denovo206	k__Fungi	0.830828	0.85531	Unknown/minor	-
denovo207	k__Fungi; p__Basidiomycota; c__Agaricomycetes; o__Sebacinales; f__unidentified; g__unidentified; s__unculturedSebacinales	0.753259	0.800553	Unknown/minor	-
denovo2078	k__Fungi; p__Basidiomycota; c__Agaricomycetes; o__Agaricales; f__Cortinariaceae; g__Cortinarius; s__Cortinarius_sp.	0.158589	0.438154	Ectomycorrhizal	(Rinaldi AC, et al. 2008)
denovo208	k__Fungi	0.528157	0.69061	Unknown/minor	-
denovo2080	k__Fungi; p__Basidiomycota; c__Agaricomycetes; o__Agaricales; f__Cortinariaceae; g__Cortinarius; s__Cortinarius_sp.	0.763095	0.80732	Ectomycorrhizal	(Rinaldi AC, et al. 2008)
denovo2085	k__Fungi; p__unidentified; c__unidentified; o__unidentified; f__unidentified; g__unidentified; s__unculturedfungus	4.91322e-06	0.000351631	Unknown/minor	-
denovo2086	k__Fungi; p__unidentified; c__unidentified; o__unidentified; f__unidentified; g__unidentified	1.53675e-07	2.0482e-05	Unknown/minor	-
denovo21	Unassigned	0.0157054	0.140593	Unknown/minor	-
denovo210	Unassigned	0.632713	0.74095	Unknown/minor	-
denovo211	Unassigned	0.314883	0.615954	Unknown/minor	-
denovo2112	k__Fungi; p__unidentified; c__unidentified; o__unidentified; f__unidentified; g__unidentified; s__unculturedfungus	0.288615	0.590722	Unknown/minor	-
denovo212	Unassigned	0.174779	0.457077	Unknown/minor	-
denovo2123	k__Fungi; p__Basidiomycota; c__Agaricomycetes; o__Agaricales; f__Cortinariaceae; g__Cortinarius; s__Cortinarius_sp.	0.53903	0.692739	Ectomycorrhizal	(Rinaldi AC, et al. 2008)
denovo2128	k__Fungi; p__Basidiomycota; c__Agaricomycetes; o__Agaricales; f__Cortinariaceae; g__Cortinarius; s__Cortinarius_sp.	0.276376	0.582381	Ectomycorrhizal	(Rinaldi AC, et al. 2008)
denovo213	k__Fungi; p__Basidiomycota; c__Agaricomycetes; o__Agaricales; f__Cortinariaceae; g__Cortinarius; s__Cortinarius_sp.	0.0583356	0.284871	Ectomycorrhizal	(Rinaldi AC, et al. 2008)
denovo214	k__Fungi; p__unidentified; c__unidentified; o__unidentified; f__unidentified; g__unidentified; s__unculturedfungus	0.161896	0.438154	Unknown/minor	-
denovo215	k__Fungi; p__Basidiomycota; c__Agaricomycetes; o__Agaricales	0.420651	0.639912	Unknown/minor	-
denovo2152	k__Fungi; p__Basidiomycota; c__Agaricomycetes; o__Sebacinales; f__unidentified; g__unidentified; s__unculturedSebacinales	0.148348	0.435826	Unknown/minor	-
denovo2167	k__Fungi; p__Basidiomycota; c__Agaricomycetes; o__Agaricales; f__Cortinariaceae; g__Cortinarius; s__Cortinarius_sp.	0.879389	0.895746	Ectomycorrhizal	(Rinaldi AC, et al. 2008)
denovo2169	k__Fungi; p__Basidiomycota	0.355537	0.639912	Unknown/minor	-
denovo217	k__Fungi; p__unidentified; c__unidentified; o__unidentified; f__unidentified; g__unidentified	0.41808	0.639912	Unknown/minor	-
denovo2185	k__Fungi; p__unidentified; c__unidentified; o__unidentified; f__unidentified; g__unidentified; s__unculturedfungus	0.182766	0.466823	Unknown/minor	-
denovo22	k__Fungi; p__Basidiomycota; c__Agaricomycetes; o__Agaricales; f__Cortinariaceae; g__Cortinarius	0.542293	0.692739	Ectomycorrhizal	(Rinaldi AC, et al. 2008)
denovo220	k__Fungi; p__unidentified; c__unidentified; o__unidentified; f__unidentified; g__unidentified; s__unculturedsoil_fungus	0.329643	0.627602	Unknown/minor	-
denovo2200	k__Fungi; p__Ascomycota; c__Dothideomycetes; o__Pleosporales; f__Venturiaceae; g__unidentified; s__unculturedVenturia	0.403167	0.639912	Unknown/minor	-
denovo221	k__Fungi; p__unidentified; c__unidentified; o__unidentified; f__unidentified; g__unidentified; s__unculturedfungus	0.420651	0.639912	Unknown/minor	-
denovo2214	k__Fungi; p__Basidiomycota; c__unidentified; o__unidentified; f__unidentified; g__unidentified; s__unculturedBasidiomycota	0.695478	0.765081	Unknown/minor	-
denovo2222	k__Fungi; p__Basidiomycota; c__Agaricomycetes; o__Agaricales; f__Cortinariaceae; g__Cortinarius	0.117429	0.39765	Ectomycorrhizal	(Rinaldi AC, et al. 2008)
denovo2223	k__Fungi; p__Ascomycota	0.0254163	0.181733	Unknown/minor	-
denovo223	k__Fungi; p__Ascomycota; c__Pezizomycetes; o__Pezizales; f__Pyronemataceae; g__unidentified; s__unculturedGeopora	0.0912007	0.345965	Unknown/minor	-
denovo2230	k__Fungi; p__Basidiomycota; c__Agaricomycetes; o__Agaricales; f__Cortinariaceae; g__Cortinarius; s__Cortinarius_sp.	0.0140177	0.133168	Ectomycorrhizal	(Rinaldi AC, et al. 2008)
denovo2236	k__Fungi; p__unidentified; c__unidentified; o__unidentified; f__unidentified; g__unidentified; s__unculturedfungus	0.348606	0.639114	Unknown/minor	-
denovo2239	k__Fungi; p__Basidiomycota; c__Agaricomycetes; o__Agaricales; f__Cortinariaceae; g__Cortinarius; s__Cortinarius_sp.	0.320998	0.616184	Ectomycorrhizal	(Rinaldi AC, et al. 2008)
denovo224	Unassigned	0.727424	0.780221	Unknown/minor	-
denovo2241	k__Fungi; p__Basidiomycota	0.430072	0.647892	Unknown/minor	-
denovo2242	k__Fungi; p__Basidiomycota	0.442498	0.657042	Unknown/minor	-
denovo2244	k__Fungi; p__Basidiomycota; c__Agaricomycetes; o__Sebacinales; f__unidentified; g__unidentified; s__unculturedSebacinales	0.0282862	0.193636	Ectomycorrhizal	(Rinaldi AC, et al. 2008)
denovo2249	k__Fungi; p__unidentified; c__unidentified; o__unidentified; f__unidentified; g__unidentified	0.484339	0.675029	Unknown/minor	-
denovo225	Unassigned	0.82726	0.853857	Unknown/minor	-
denovo2254	k__Fungi; p__Basidiomycota; c__Agaricomycetes; o__Agaricales; f__Cortinariaceae; g__Inocybe	0.241949	0.544061	Ectomycorrhizal	(Rinaldi AC, et al. 2008)
denovo2260	k__Fungi; p__Basidiomycota; c__Agaricomycetes; o__Agaricales; f__Cortinariaceae; g__Cortinarius; s__Cortinarius_sp.	0.30087	0.606299	Ectomycorrhizal	(Rinaldi AC, et al. 2008)
denovo2268	k__Fungi; p__unidentified; c__unidentified; o__unidentified; f__unidentified; g__unidentified	0.546125	0.693676	Unknown/minor	-
denovo227	Unassigned	0.411606	0.639912	Unknown/minor	-
denovo2270	k__Fungi; p__Basidiomycota; c__Agaricomycetes; o__Agaricales; f__Psathyrellaceae; g__Coprinellus; s__Coprinellus_disseminatus	0.242636	0.544061	Saprophyte	(Tedersoo L, et al. 2014)
denovo2273	k__Fungi; p__unidentified; c__unidentified; o__unidentified; f__unidentified; g__unidentified; s__unculturedfungus	0.0950462	0.352797	Unknown/minor	-
denovo2274	k__Fungi; p__Basidiomycota	0.736963	0.786826	Unknown/minor	-
denovo2277	k__Fungi; p__Basidiomycota; c__Agaricomycetes; o__Agaricales; f__Cortinariaceae; g__Cortinarius; s__Cortinarius_sp.	0.0951151	0.352797	Ectomycorrhizal	(Rinaldi AC, et al. 2008)
denovo2278	k__Fungi; p__Basidiomycota; c__Agaricomycetes; o__Agaricales; f__Cortinariaceae; g__Cortinarius; s__Cortinarius_sp.	0.38481	0.639912	Ectomycorrhizal	(Rinaldi AC, et al. 2008)
denovo228	k__Fungi; p__Ascomycota; c__Eurotiomycetes; o__Eurotiales; f__Trichocomaceae; g__Penicillium	0.0929529	0.349813	Saprophyte	(Tedersoo L, et al. 2014)
denovo2280	k__Fungi; p__Basidiomycota; c__Agaricomycetes; o__Agaricales; f__Cortinariaceae; g__Cortinarius; s__Cortinarius_sp.	0.369792	0.639912	Ectomycorrhizal	(Rinaldi AC, et al. 2008)
denovo2284	k__Fungi; p__unidentified; c__unidentified; o__unidentified; f__unidentified; g__unidentified; s__unculturedfungus	0.420651	0.639912	Unknown/minor	-
denovo2285	k__Fungi; p__Basidiomycota; c__Agaricomycetes; o__Agaricales; f__Cortinariaceae; g__Cortinarius; s__Cortinarius_sp.	0.12793	0.400897	Ectomycorrhizal	(Rinaldi AC, et al. 2008)
denovo229	k__Fungi; p__Ascomycota	0.503297	0.680715	Unknown/minor	-
denovo2292	k__Fungi; p__unidentified; c__unidentified; o__unidentified; f__unidentified; g__unidentified; s__unculturedfungus	0.477373	0.669329	Unknown/minor	-
denovo2293	k__Fungi; p__Basidiomycota; c__Agaricomycetes; o__Agaricales; f__Cortinariaceae; g__Cortinarius	0.591623	0.718124	Ectomycorrhizal	(Rinaldi AC, et al. 2008)
denovo2297	k__Fungi; p__Basidiomycota	0.444535	0.658238	Unknown/minor	-
denovo23	k__Fungi; p__Basidiomycota; c__Agaricomycetes; o__Agaricales; f__Bolbitiaceae; g__Hebeloma; s__Hebeloma_crustuliniforme	0.0742976	0.315534	Ectomycorrhizal	(Rinaldi AC, et al. 2008)
denovo230	Unassigned	0.254011	0.561721	Unknown/minor	-
denovo2301	k__Fungi; p__Basidiomycota; c__Agaricomycetes; o__Agaricales; f__Cortinariaceae; g__Cortinarius; s__Cortinarius_sp.	0.038724	0.229631	Ectomycorrhizal	(Rinaldi AC, et al. 2008)
denovo2302	k__Fungi; p__unidentified; c__unidentified; o__unidentified; f__unidentified; g__unidentified	0.308632	0.615281	Unknown/minor	-
denovo2307	Unassigned	0.420651	0.639912	Unknown/minor	-
denovo231	k__Fungi; p__Ascomycota; c__Eurotiomycetes; o__Eurotiales; f__Trichocomaceae; g__Penicillium	0.731858	0.783172	Saprophyte	(Tedersoo L, et al. 2014)
denovo2310	k__Fungi; p__Basidiomycota; c__Agaricomycetes; o__Agaricales; f__Cortinariaceae; g__Cortinarius	0.201815	0.491924	Ectomycorrhizal	(Rinaldi AC, et al. 2008)
denovo2312	k__Fungi; p__Basidiomycota; c__Agaricomycetes; o__Agaricales; f__Cortinariaceae; g__Cortinarius; s__Cortinarius_sp.	0.437201	0.652299	Ectomycorrhizal	(Rinaldi AC, et al. 2008)
denovo2317	k__Fungi; p__unidentified; c__unidentified; o__unidentified; f__unidentified; g__unidentified; s__unculturedfungus	0.565878	0.695029	Unknown/minor	-
denovo232	k__Fungi; p__unidentified; c__unidentified; o__unidentified; f__unidentified; g__unidentified	0.774363	0.814299	Unknown/minor	-
denovo2321	k__Fungi; p__unidentified; c__unidentified; o__unidentified; f__unidentified; g__unidentified; s__unculturedfungus	0.214138	0.514512	Unknown/minor	-
denovo233	k__Fungi	0.499939	0.680715	Unknown/minor	-
denovo2337	k__Fungi; p__unidentified; c__unidentified; o__unidentified; f__unidentified; g__unidentified	0.00100608	0.0217827	Unknown/minor	-
denovo234	k__Fungi; p__Ascomycota	0.420651	0.639912	Unknown/minor	-
denovo2341	k__Fungi; p__Basidiomycota; c__Agaricomycetes; o__Agaricales; f__Cortinariaceae; g__Cortinarius	0.797118	0.83197	Ectomycorrhizal	(Rinaldi AC, et al. 2008)
denovo2349	k__Fungi; p__unidentified; c__unidentified; o__unidentified; f__unidentified; g__unidentified; s__unculturedfungus	0.167566	0.445725	Unknown/minor	-
denovo235	k__Fungi; p__Basidiomycota; c__unidentified; o__unidentified; f__unidentified; g__unidentified; s__unculturedBasidiomycota	0.436921	0.652299	Unknown/minor	-
denovo2354	k__Fungi; p__unidentified; c__unidentified; o__unidentified; f__unidentified; g__unidentified; s__unculturedfungus	0.0769398	0.319781	Unknown/minor	-
denovo2363	k__Fungi; p__Basidiomycota; c__Agaricomycetes; o__Agaricales; f__Cortinariaceae; g__Cortinarius; s__Cortinarius_sp.	0.876435	0.893714	Ectomycorrhizal	(Rinaldi AC, et al. 2008)
denovo2364	k__Fungi; p__Basidiomycota; c__Agaricomycetes; o__Agaricales; f__Cortinariaceae; g__Cortinarius; s__Cortinarius_sp.	0.308008	0.615281	Ectomycorrhizal	(Rinaldi AC, et al. 2008)
denovo2368	Unassigned	0.139506	0.419795	Unknown/minor	-
denovo2371	k__Fungi; p__Basidiomycota; c__Agaricomycetes; o__Agaricales; f__Cortinariaceae; g__Cortinarius; s__Cortinarius_sp.	0.055266	0.276627	Ectomycorrhizal	(Rinaldi AC, et al. 2008)
denovo2372	k__Fungi; p__Basidiomycota; c__Agaricomycetes; o__Agaricales; f__Cortinariaceae; g__Cortinarius; s__Cortinarius_sp.	0.0421721	0.2379	Ectomycorrhizal	(Rinaldi AC, et al. 2008)
denovo2379	k__Fungi; p__Basidiomycota; c__Agaricomycetes; o__Agaricales; f__Cortinariaceae; g__unidentified; s__unculturedHebeloma	0.537416	0.692739	Unknown/minor	-
denovo238	k__Fungi	0.177805	0.458734	Unknown/minor	-
denovo2384	k__Fungi; p__Basidiomycota; c__Agaricomycetes; o__Agaricales; f__Cortinariaceae; g__Cortinarius; s__Cortinarius_sp.	0.0662153	0.294959	Ectomycorrhizal	(Rinaldi AC, et al. 2008)
denovo2385	k__Fungi; p__Basidiomycota; c__Agaricomycetes; o__Agaricales; f__Cortinariaceae; g__Cortinarius; s__Cortinarius_sp.	0.0326331	0.210982	Ectomycorrhizal	(Rinaldi AC, et al. 2008)
denovo2388	k__Fungi; p__Basidiomycota	0.623974	0.736273	Unknown/minor	-
denovo2389	k__Fungi; p__Basidiomycota; c__Agaricomycetes; o__Russulales; f__Russulaceae; g__Russula	0.16599	0.444875	Ectomycorrhizal	(Rinaldi AC, et al. 2008)
denovo239	Unassigned	0.556142	0.694059	Unknown/minor	-
denovo2391	k__Fungi; p__Basidiomycota; c__Agaricomycetes; o__Sebacinales; f__unidentified; g__unidentified; s__unculturedSebacinales	0.0424856	0.2379	Unknown/minor	-
denovo2395	k__Fungi	0.697694	0.765081	Unknown/minor	-
denovo2398	k__Fungi; p__Basidiomycota; c__Agaricomycetes; o__Agaricales; f__Cortinariaceae; g__Cortinarius	0.907916	0.917774	Ectomycorrhizal	(Rinaldi AC, et al. 2008)
denovo2399	k__Fungi; p__unidentified; c__unidentified; o__unidentified; f__unidentified; g__unidentified; s__unculturedmycorrhizal_fungus	0.240146	0.544061	Unknown/minor	-
denovo24	k__Fungi; p__Basidiomycota; c__Agaricomycetes; o__Thelephorales; f__Thelephoraceae; g__unidentified; s__unculturedThelephoraceae	0.185569	0.468197	Unknown/minor	-
denovo2400	k__Fungi; p__Basidiomycota; c__Agaricomycetes; o__Agaricales; f__Cortinariaceae; g__Cortinarius	0.265566	0.570239	Ectomycorrhizal	(Rinaldi AC, et al. 2008)
denovo2405	k__Fungi; p__Basidiomycota; c__Agaricomycetes; o__Agaricales; f__Cortinariaceae; g__Cortinarius; s__Cortinarius_sp.	0.0415352	0.2379	Ectomycorrhizal	(Rinaldi AC, et al. 2008)
denovo2409	k__Fungi; p__Basidiomycota; c__Agaricomycetes; o__Agaricales; f__Cortinariaceae; g__Cortinarius	0.121619	0.398143	Ectomycorrhizal	(Rinaldi AC, et al. 2008)
denovo2410	k__Fungi; p__Basidiomycota; c__Agaricomycetes; o__Agaricales; f__Cortinariaceae; g__Cortinarius; s__Cortinarius_sp.	0.351826	0.639745	Ectomycorrhizal	(Rinaldi AC, et al. 2008)
denovo2411	k__Fungi; p__Basidiomycota; c__Agaricomycetes; o__Russulales; f__Russulaceae; g__Russula	0.237849	0.544061	Ectomycorrhizal	(Rinaldi AC, et al. 2008)
denovo2425	k__Fungi; p__unidentified; c__unidentified; o__unidentified; f__unidentified; g__unidentified; s__unculturedfungus	0.161552	0.438154	Unknown/minor	-
denovo2429	k__Fungi; p__Basidiomycota	0.676503	0.76258	Unknown/minor	-
denovo2431	k__Fungi; p__Basidiomycota; c__Agaricomycetes; o__Agaricales; f__Cortinariaceae; g__Cortinarius	0.938798	0.942849	Ectomycorrhizal	(Rinaldi AC, et al. 2008)
denovo2437	k__Fungi; p__Basidiomycota; c__Agaricomycetes; o__Agaricales; f__Cortinariaceae; g__Cortinarius; s__Cortinarius_sp.	0.649834	0.748492	Ectomycorrhizal	(Rinaldi AC, et al. 2008)
denovo2439	k__Fungi; p__Basidiomycota; c__Agaricomycetes; o__Agaricales; f__Cortinariaceae; g__Cortinarius; s__Cortinarius_sp.	0.70621	0.770787	Ectomycorrhizal	(Rinaldi AC, et al. 2008)
denovo244	k__Fungi; p__unidentified; c__unidentified; o__unidentified; f__unidentified; g__unidentified; s__unculturedfungus	0.35958	0.639912	Unknown/minor	-
denovo2440	k__Fungi; p__Ascomycota; c__Dothideomycetes; o__Pleosporales; f__Venturiaceae	0.166769	0.444875	Unknown/minor	-
denovo2448	Unassigned	0.679325	0.76258	Unknown/minor	-
denovo245	k__Fungi; p__Basidiomycota; c__Agaricomycetes; o__Sebacinales; f__unidentified; g__unidentified; s__unculturedSebacinales	0.431828	0.648439	Unknown/minor	-
denovo2452	k__Fungi; p__Basidiomycota; c__Agaricomycetes; o__Agaricales; f__Cortinariaceae; g__Cortinarius; s__Cortinarius_sp.	0.023398	0.175628	Ectomycorrhizal	(Rinaldi AC, et al. 2008)
denovo2453	k__Fungi; p__Basidiomycota; c__Agaricomycetes	0.395579	0.639912	Unknown/minor	-
denovo246	k__Fungi; p__Ascomycota; c__Pezizomycetes; o__Pezizales; f__Tuberaceae; g__Tuber; s__Tuber_sp.	0.46549	0.66468	Ectomycorrhizal	(Rinaldi AC, et al. 2008)
denovo2465	k__Fungi; p__Basidiomycota; c__Agaricomycetes; o__Agaricales; f__Cortinariaceae; g__Cortinarius; s__Cortinarius_sp.	0.549558	0.693676	Ectomycorrhizal	(Rinaldi AC, et al. 2008)
denovo2473	k__Fungi; p__Basidiomycota; c__Agaricomycetes; o__Agaricales; f__Cortinariaceae; g__Cortinarius; s__Cortinarius_sp.	0.100202	0.367276	Ectomycorrhizal	(Rinaldi AC, et al. 2008)
denovo2474	k__Fungi; p__Basidiomycota; c__Agaricomycetes; o__Agaricales; f__Bolbitiaceae; g__Naucoria; s__Naucoria_salicis	0.264493	0.570239	Ectomycorrhizal	(Rinaldi AC, et al. 2008)
denovo2475	k__Fungi; p__Basidiomycota; c__Agaricomycetes; o__Agaricales; f__Cortinariaceae; g__Cortinarius	0.223663	0.525834	Ectomycorrhizal	(Rinaldi AC, et al. 2008)
denovo2476	k__Fungi; p__Basidiomycota; c__Agaricomycetes; o__Agaricales; f__Cortinariaceae; g__unidentified; s__unculturedHebeloma	0.903492	0.915732	Unknown/minor	-
denovo2478	k__Fungi; p__Basidiomycota; c__Agaricomycetes; o__Agaricales; f__Cortinariaceae; g__Cortinarius; s__Cortinarius_sp.	0.0941078	0.351865	Ectomycorrhizal	(Rinaldi AC, et al. 2008)
denovo2479	k__Fungi; p__Basidiomycota; c__Agaricomycetes; o__Agaricales; f__Cortinariaceae; g__Cortinarius	0.341898	0.634977	Ectomycorrhizal	(Rinaldi AC, et al. 2008)
denovo2481	k__Fungi; p__Basidiomycota; c__Agaricomycetes; o__Agaricales; f__Cortinariaceae; g__Cortinarius	0.150939	0.436299	Ectomycorrhizal	(Rinaldi AC, et al. 2008)
denovo2484	k__Fungi; p__unidentified; c__unidentified; o__unidentified; f__unidentified; g__unidentified	0.199943	0.489985	Unknown/minor	-
denovo2486	k__Fungi; p__unidentified; c__unidentified; o__unidentified; f__unidentified; g__unidentified; s__unculturedfungus	0.533021	0.69211	Unknown/minor	-
denovo2490	k__Fungi; p__Basidiomycota; c__Agaricomycetes; o__Agaricales; f__Cortinariaceae; g__Cortinarius; s__Cortinarius_sp.	0.657898	0.754315	Ectomycorrhizal	(Rinaldi AC, et al. 2008)
denovo2492	k__Fungi; p__Basidiomycota; c__Agaricomycetes; o__Agaricales; f__Cortinariaceae; g__Cortinarius; s__Cortinarius_sp.	0.0611754	0.286252	Ectomycorrhizal	(Rinaldi AC, et al. 2008)
denovo2493	k__Fungi; p__Basidiomycota; c__Agaricomycetes; o__Agaricales; f__Cortinariaceae; g__Cortinarius	0.171051	0.451128	Ectomycorrhizal	(Rinaldi AC, et al. 2008)
denovo25	k__Fungi; p__Ascomycota; c__Sordariomycetes; o__Xylariales; f__Amphisphaeriaceae; g__Seimatosporium	0.716976	0.776275	Pathogen	(Tedersoo L, et al. 2014)
denovo252	Unassigned	0.0247216	0.180675	Unknown/minor	-
denovo2522	k__Fungi; p__Ascomycota; c__unidentified; o__unidentified; f__unidentified; g__unidentified; s__unculturedTetracladium	0.263138	0.570239	Unknown/minor	-
denovo2531	k__Fungi; p__Ascomycota; c__Leotiomycetes; o__Helotiales; f__Incertae_sedis; g__Cadophora; s__Cadophora_finlandica	0.543825	0.692739	Endophyte	(Tedersoo L, et al. 2010; Newsham 2011)
denovo2535	k__Fungi; p__Basidiomycota; c__Agaricomycetes; o__Sebacinales; f__unidentified; g__unidentified; s__unculturedSebacinales	0.147289	0.435321	Unknown/minor	-
denovo2540	k__Fungi; p__Basidiomycota; c__Agaricomycetes; o__Thelephorales; f__Thelephoraceae; g__unidentified; s__unculturedThelephoraceae	0.199593	0.489985	Unknown/minor	-
denovo2541	k__Fungi; p__Basidiomycota; c__Agaricomycetes; o__Agaricales; f__Cortinariaceae; g__Cortinarius	0.0661663	0.294959	Ectomycorrhizal	(Rinaldi AC, et al. 2008)
denovo2544	k__Fungi; p__unidentified; c__unidentified; o__unidentified; f__unidentified; g__unidentified; s__unculturedfungus	0.210733	0.50959	Unknown/minor	-
denovo2560	k__Fungi; p__Basidiomycota	0.183608	0.466823	Unknown/minor	-
denovo2564	k__Fungi; p__unidentified; c__unidentified; o__unidentified; f__unidentified; g__unidentified; s__unculturedfungus	0.512294	0.680715	Unknown/minor	-
denovo257	k__Fungi; p__unidentified; c__unidentified; o__unidentified; f__unidentified; g__unidentified; s__unculturedfungus	0.463806	0.66468	Unknown/minor	-
denovo2571	k__Fungi; p__Ascomycota; c__Leotiomycetes	0.00118283	0.0244714	Unknown/minor	-
denovo2572	k__Fungi; p__Ascomycota; c__Sordariomycetes; o__Hypocreales; f__Clavicipitaceae; g__Pochonia; s__Pochonia_suchlasporia	0.903928	0.915732	Pathogen	(Tedersoo L, et al. 2014)
denovo258	Unassigned	0.790791	0.828151	Unknown/minor	-
denovo2581	k__Fungi; p__unidentified; c__unidentified; o__unidentified; f__unidentified; g__unidentified; s__unculturedfungus	1.99097e-09	6.17563e-07	Unknown/minor	-
denovo2584	k__Fungi; p__Ascomycota; c__unidentified; o__unidentified; f__unidentified; g__unidentified; s__unculturedTetracladium	0.646092	0.748492	Unknown/minor	-
denovo2586	k__Fungi; p__Basidiomycota; c__Agaricomycetes; o__Agaricales; f__Cortinariaceae; g__Cortinarius	0.554284	0.693676	Ectomycorrhizal	(Rinaldi AC, et al. 2008)
denovo2588	k__Fungi; p__Ascomycota; c__unidentified; o__unidentified; f__unidentified; g__unidentified; s__unculturedAscomycota	0.59705	0.722557	Unknown/minor	-
denovo259	k__Fungi; p__Basidiomycota; c__Agaricomycetes; o__Agaricales; f__Cortinariaceae; g__Cortinarius	0.242697	0.544061	Ectomycorrhizal	(Rinaldi AC, et al. 2008)
denovo26	k__Fungi; p__Basidiomycota; c__Agaricomycetes; o__Agaricales	0.0108374	0.114654	Ectomycorrhizal	(Rinaldi AC, et al. 2008)
denovo2609	k__Fungi; p__Basidiomycota; c__Agaricomycetes; o__Agaricales; f__Cortinariaceae; g__Cortinarius	0.69313	0.765081	Ectomycorrhizal	(Rinaldi AC, et al. 2008)
denovo261	k__Fungi; p__unidentified; c__unidentified; o__unidentified; f__unidentified; g__unidentified	0.52608	0.69061	Unknown/minor	-
denovo2615	k__Fungi; p__Ascomycota; c__Sordariomycetes; o__Xylariales; f__Amphisphaeriaceae; g__Truncatella; s__Truncatella_angustata	7.45753e-06	0.000434079	Pathogen	(Tedersoo L, et al. 2014)
denovo2617	k__Fungi; p__Ascomycota; c__unidentified; o__unidentified; f__unidentified; g__unidentified; s__unculturedTetracladium	0.538355	0.692739	Unknown/minor	-
denovo2618	k__Fungi; p__unidentified; c__unidentified; o__unidentified; f__unidentified; g__unidentified	0.830838	0.85531	Unknown/minor	-
denovo262	k__Fungi; p__Ascomycota; c__unidentified; o__unidentified; f__unidentified; g__unidentified	0.222167	0.524969	Unknown/minor	-
denovo2629	k__Fungi; p__unidentified; c__unidentified; o__unidentified; f__unidentified; g__unidentified	2.61763e-05	0.00117483	Unknown/minor	-
denovo263	k__Fungi; p__Ascomycota	0.022228	0.174997	Unknown/minor	-
denovo264	k__Fungi; p__Basidiomycota; c__Agaricomycetes; o__Agaricales; f__Cortinariaceae; g__Cortinarius	0.388022	0.639912	Ectomycorrhizal	(Rinaldi AC, et al. 2008)
denovo2648	k__Fungi; p__unidentified; c__unidentified; o__unidentified; f__unidentified; g__unidentified; s__unculturedfungus	0.310974	0.615954	Unknown/minor	-
denovo2670	k__Fungi; p__Basidiomycota; c__Agaricomycetes; o__Agaricales; f__Cortinariaceae; g__Cortinarius	0.420651	0.639912	Ectomycorrhizal	(Rinaldi AC, et al. 2008)
denovo2676	k__Fungi; p__unidentified; c__unidentified; o__unidentified; f__unidentified; g__unidentified	0.0255715	0.181733	Unknown/minor	-
denovo2679	k__Fungi; p__unidentified; c__unidentified; o__unidentified; f__unidentified; g__unidentified; s__unculturedfungus	0.213775	0.514512	Unknown/minor	-
denovo2680	k__Fungi; p__unidentified; c__unidentified; o__unidentified; f__unidentified; g__unidentified; s__unculturedfungus	0.0519295	0.265639	Unknown/minor	-
denovo2685	k__Fungi; p__Basidiomycota; c__Agaricomycetes; o__Agaricales; f__Cortinariaceae; g__Cortinarius	0.684316	0.76258	Ectomycorrhizal	(Rinaldi AC, et al. 2008)
denovo269	k__Fungi	0.10472	0.370702	Unknown/minor	-
denovo2693	k__Fungi; p__Basidiomycota; c__Agaricomycetes; o__Agaricales; f__Cortinariaceae; g__Cortinarius; s__Cortinarius_sp.	0.690526	0.765081	Ectomycorrhizal	(Rinaldi AC, et al. 2008)
denovo2698	k__Fungi; p__unidentified; c__unidentified; o__unidentified; f__unidentified; g__unidentified; s__unculturedfungus	1.58668e-05	0.000822383	Unknown/minor	-
denovo27	k__Fungi; p__unidentified; c__unidentified; o__unidentified; f__unidentified; g__unidentified; s__unculturedfungus	0.0155925	0.140593	Unknown/minor	-
denovo2701	k__Fungi; p__Basidiomycota	0.511763	0.680715	Unknown/minor	-
denovo2709	k__Fungi; p__Basidiomycota; c__Agaricomycetes; o__Agaricales	0.563953	0.69488	Unknown/minor	-
denovo271	Unassigned	0.103721	0.369121	Unknown/minor	-
denovo2711	k__Fungi; p__Basidiomycota; c__Agaricomycetes; o__Agaricales; f__Cortinariaceae; g__Cortinarius; s__Cortinarius_sp.	0.223029	0.525672	Ectomycorrhizal	(Rinaldi AC, et al. 2008)
denovo2713	k__Fungi; p__Basidiomycota; c__Agaricomycetes; o__Agaricales; f__Cortinariaceae; g__Cortinarius; s__Cortinarius_sp.	0.375744	0.639912	Ectomycorrhizal	(Rinaldi AC, et al. 2008)
denovo2714	k__Fungi; p__Basidiomycota; c__Agaricomycetes; o__Agaricales; f__Cortinariaceae; g__Cortinarius; s__Cortinarius_sp.	0.227267	0.53029	Ectomycorrhizal	(Rinaldi AC, et al. 2008)
denovo2716	k__Fungi; p__Basidiomycota; c__Agaricomycetes; o__Agaricales; f__Cortinariaceae; g__Cortinarius; s__Cortinarius_sp.	0.0586975	0.284871	Ectomycorrhizal	(Rinaldi AC, et al. 2008)
denovo2718	k__Fungi; p__Basidiomycota; c__Agaricomycetes; o__Agaricales; f__Cortinariaceae; g__Cortinarius; s__Cortinarius_sp.	0.278038	0.582381	Ectomycorrhizal	(Rinaldi AC, et al. 2008)
denovo272	k__Fungi; p__Ascomycota; c__Dothideomycetes; o__Incertae_sedis; f__Myxotrichaceae; g__unidentified	0.40152	0.639912	Unknown/minor	-
denovo2725	k__Fungi; p__unidentified; c__unidentified; o__unidentified; f__unidentified; g__unidentified; s__unculturedfungus	0.474605	0.668682	Unknown/minor	-
denovo273	Unassigned	0.862517	0.883392	Unknown/minor	-
denovo274	k__Fungi; p__Ascomycota; c__Sordariomycetes; o__Incertae_sedis; f__Plectosphaerellaceae; g__Verticillium	0.119174	0.39765	Pathogen	(Tedersoo L, et al. 2014)
denovo2743	k__Fungi; p__unidentified; c__unidentified; o__unidentified; f__unidentified; g__unidentified	0.736748	0.786826	Unknown/minor	-
denovo2755	k__Fungi; p__Basidiomycota; c__Agaricomycetes; o__Agaricales; f__Cortinariaceae; g__Cortinarius	0.122798	0.398143	Ectomycorrhizal	(Rinaldi AC, et al. 2008)
denovo2759	k__Fungi; p__Ascomycota; c__unidentified; o__unidentified; f__unidentified; g__unidentified	0.0587489	0.284871	Unknown/minor	-
denovo2765	k__Fungi; p__Basidiomycota; c__Agaricomycetes; o__Agaricales; f__Cortinariaceae; g__Cortinarius; s__Cortinarius_sp.	0.629913	0.740858	Ectomycorrhizal	(Rinaldi AC, et al. 2008)
denovo277	k__Fungi; p__Basidiomycota; c__Agaricomycetes; o__Thelephorales; f__Thelephoraceae; g__Tomentella	0.363602	0.639912	Ectomycorrhizal	(Rinaldi AC, et al. 2008)
denovo2779	k__Fungi	0.560888	0.694483	Unknown/minor	-
denovo278	k__Fungi; p__Basidiomycota; c__Agaricomycetes; o__Agaricales; f__Cortinariaceae; g__Cortinarius; s__Cortinarius_sp.	0.107432	0.376013	Ectomycorrhizal	(Rinaldi AC, et al. 2008)
denovo2792	k__Fungi; p__Basidiomycota; c__Agaricomycetes; o__Agaricales; f__Cortinariaceae; g__Cortinarius; s__Cortinarius_sp.	0.576721	0.703705	Ectomycorrhizal	(Rinaldi AC, et al. 2008)
denovo2793	k__Fungi; p__Basidiomycota; c__Agaricomycetes; o__Agaricales; f__Cortinariaceae; g__Cortinarius	0.191074	0.476863	Ectomycorrhizal	(Rinaldi AC, et al. 2008)
denovo28	k__Fungi; p__Ascomycota; c__Incertae_sedis; o__Incertae_sedis; f__Incertae_sedis; g__Ilyonectria; s__Ilyonectria_macrodidyma	0.06947	0.303646	Pathogen	(Tedersoo L, et al. 2014)
denovo2819	k__Fungi; p__Ascomycota; c__Sordariomycetes; o__Xylariales; f__Amphisphaeriaceae; g__Seimatosporium	0.496114	0.680715	Pathogen	(Tedersoo L, et al. 2014)
denovo284	k__Fungi; p__Basidiomycota; c__Agaricomycetes; o__Sebacinales; f__unidentified; g__unidentified; s__unculturedSebacinales	0.76113	0.806157	Unknown/minor	-
denovo2848	k__Fungi; p__Basidiomycota; c__Agaricomycetes	0.192077	0.476863	Unknown/minor	-
denovo285	Unassigned	0.598188	0.722557	Unknown/minor	-
denovo286	k__Fungi; p__Basidiomycota	0.822499	0.850462	Unknown/minor	-
denovo2873	k__Fungi; p__Basidiomycota; c__Agaricomycetes; o__Agaricales; f__Cortinariaceae; g__Cortinarius; s__Cortinarius_sp.	0.112679	0.388535	Ectomycorrhizal	(Rinaldi AC, et al. 2008)
denovo2878	k__Fungi; p__unidentified; c__unidentified; o__unidentified; f__unidentified; g__unidentified; s__unculturedfungus	0.0931832	0.349813	Unknown/minor	-
denovo2888	k__Fungi; p__Basidiomycota; c__Agaricomycetes; o__Agaricales; f__Cortinariaceae; g__Cortinarius	0.0375734	0.227149	Ectomycorrhizal	(Rinaldi AC, et al. 2008)
denovo2891	k__Fungi; p__Basidiomycota; c__Agaricomycetes; o__Agaricales; f__Cortinariaceae; g__Cortinarius; s__Cortinarius_sp.	0.0966091	0.355506	Ectomycorrhizal	(Rinaldi AC, et al. 2008)
denovo2892	k__Fungi; p__Ascomycota; c__Pezizomycetes; o__Pezizales; f__Tuberaceae; g__Tuber; s__Tuber_sp.	0.137061	0.417006	Ectomycorrhizal	(Rinaldi AC, et al. 2008)
denovo2897	k__Fungi; p__Basidiomycota; c__Agaricomycetes; o__Agaricales; f__Cortinariaceae; g__Cortinarius	0.651948	0.748492	Ectomycorrhizal	(Rinaldi AC, et al. 2008)
denovo29	k__Fungi; p__Ascomycota	0.419171	0.639912	Unknown/minor	-
denovo2906	k__Fungi; p__unidentified; c__unidentified; o__unidentified; f__unidentified; g__unidentified; s__unculturedfungus	0.667354	0.760473	Unknown/minor	-
denovo2908	k__Fungi; p__unidentified; c__unidentified; o__unidentified; f__unidentified; g__unidentified; s__unculturedfungus	0.141803	0.424498	Unknown/minor	-
denovo291	k__Fungi; p__Ascomycota; c__Leotiomycetes; o__Helotiales; f__Incertae_sedis; g__Cadophora; s__Cadophora_finlandica	0.765946	0.807582	Endophyte	(Tedersoo L, et al. 2010; Newsham 2011)
denovo2919	k__Fungi; p__unidentified; c__unidentified; o__unidentified; f__unidentified; g__unidentified; s__unculturedfungus	0.121192	0.398143	Unknown/minor	-
denovo293	Unassigned	0.40475	0.639912	Unknown/minor	-
denovo294	k__Fungi; p__Ascomycota; c__Dothideomycetes; o__Pleosporales; f__Incertae_sedis; g__Pyrenochaeta	0.0102237	0.109406	Saprophyte	(Tedersoo L, et al. 2014)
denovo2941	k__Fungi; p__Basidiomycota; c__Agaricomycetes; o__Sebacinales	0.492591	0.680419	Unknown/minor	-
denovo2955	k__Fungi; p__Basidiomycota; c__Agaricomycetes; o__Agaricales; f__Cortinariaceae; g__Cortinarius; s__Cortinarius_sp.	0.316845	0.615954	Ectomycorrhizal	(Rinaldi AC, et al. 2008)
denovo2958	k__Fungi; p__Basidiomycota; c__Agaricomycetes; o__Agaricales; f__Cortinariaceae; g__Cortinarius; s__Cortinarius_sp.	0.232917	0.538373	Ectomycorrhizal	(Rinaldi AC, et al. 2008)
denovo2966	k__Fungi; p__Basidiomycota; c__Agaricomycetes; o__Agaricales; f__Cortinariaceae; g__Cortinarius; s__Cortinarius_sp.	0.0625571	0.28926	Ectomycorrhizal	(Rinaldi AC, et al. 2008)
denovo2970	k__Fungi; p__Basidiomycota; c__Agaricomycetes; o__Agaricales; f__unidentified; g__unidentified	0.455258	0.660194	Unknown/minor	-
denovo298	k__Fungi; p__unidentified; c__unidentified; o__unidentified; f__unidentified; g__unidentified; s__unculturedendophytic_fungus	0.395383	0.639912	Unknown/minor	-
denovo2983	k__Fungi; p__Basidiomycota; c__Agaricomycetes; o__Sebacinales; f__Sebacinaceae; g__unidentified; s__unculturedSebacina	0.561122	0.694483	Unknown/minor	-
denovo2990	k__Fungi; p__Basidiomycota; c__Agaricomycetes; o__Agaricales; f__Cortinariaceae; g__Cortinarius; s__Cortinarius_sp.	0.296022	0.599123	Ectomycorrhizal	(Rinaldi AC, et al. 2008)
denovo2999	k__Fungi; p__Ascomycota; c__Leotiomycetes; o__Helotiales; f__Helotiaceae; g__unidentified; s__unculturedHelotiaceae	0.176834	0.458734	Unknown/minor	-
denovo3	k__Fungi; p__Basidiomycota; c__Agaricomycetes; o__Sebacinales; f__Sebacinaceae; g__unidentified; s__unculturedSebacina	0.0584823	0.284871	Ectomycorrhizal	(Rinaldi AC, et al. 2008)
denovo30	k__Fungi; p__Basidiomycota; c__Agaricomycetes; o__Agaricales; f__Lycoperdaceae; g__Lycoperdon; s__Handkea_utriformis	0.0352721	0.221881	Saprophyte	(Kreisel, 1989)
denovo3002	k__Fungi; p__Basidiomycota; c__Agaricomycetes; o__Russulales; f__Russulaceae; g__Russula	0.119193	0.39765	Ectomycorrhizal	(Rinaldi AC, et al. 2008)
denovo3003	k__Fungi; p__Basidiomycota; c__Agaricomycetes; o__Agaricales; f__Cortinariaceae; g__Cortinarius; s__Cortinarius_sp.	0.0910771	0.345965	Ectomycorrhizal	(Rinaldi AC, et al. 2008)
denovo3010	k__Fungi; p__Basidiomycota; c__Agaricomycetes; o__Agaricales; f__Cortinariaceae; g__Cortinarius	0.0124354	0.127224	Ectomycorrhizal	(Rinaldi AC, et al. 2008)
denovo3011	k__Fungi; p__unidentified; c__unidentified; o__unidentified; f__unidentified; g__unidentified; s__unculturedfungus	0.061186	0.286252	Unknown/minor	-
denovo3012	k__Fungi; p__unidentified; c__unidentified; o__unidentified; f__unidentified; g__unidentified; s__unculturedfungus	0.532289	0.69211	Unknown/minor	-
denovo3016	k__Fungi; p__Basidiomycota; c__Agaricomycetes; o__Agaricales; f__Cortinariaceae; g__Cortinarius	0.153501	0.436299	Ectomycorrhizal	(Rinaldi AC, et al. 2008)
denovo3020	k__Fungi; p__Basidiomycota; c__Agaricomycetes; o__Agaricales; f__Cortinariaceae; g__Cortinarius; s__Cortinarius_sp.	0.499856	0.680715	Ectomycorrhizal	(Rinaldi AC, et al. 2008)
denovo3022	k__Fungi; p__unidentified; c__unidentified; o__unidentified; f__unidentified; g__unidentified; s__unculturedfungus	0.00351816	0.0511782	Unknown/minor	-
denovo3023	k__Fungi; p__unidentified; c__unidentified; o__unidentified; f__unidentified; g__unidentified; s__unculturedfungus	0.000214547	0.00644333	Unknown/minor	-
denovo303	k__Fungi; p__unidentified; c__unidentified; o__unidentified; f__unidentified; g__unidentified; s__unculturedfungus	0.0814641	0.331932	Unknown/minor	-
denovo3041	k__Fungi; p__unidentified; c__unidentified; o__unidentified; f__unidentified; g__unidentified	0.319304	0.615954	Unknown/minor	-
denovo3055	k__Fungi; p__Basidiomycota; c__Agaricomycetes; o__Agaricales; f__Cortinariaceae; g__Cortinarius; s__Cortinarius_sp.	0.00253229	0.0399587	Ectomycorrhizal	(Rinaldi AC, et al. 2008)
denovo306	k__Fungi; p__unidentified; c__unidentified; o__unidentified; f__unidentified; g__unidentified; s__unculturedfungus	0.489937	0.679334	Unknown/minor	-
denovo3064	k__Fungi; p__Basidiomycota; c__Agaricomycetes; o__Agaricales; f__Cortinariaceae; g__Cortinarius; s__Cortinarius_sp.	0.487598	0.678556	Ectomycorrhizal	(Rinaldi AC, et al. 2008)
denovo3069	k__Fungi; p__Basidiomycota; c__Agaricomycetes; o__Agaricales; f__Cortinariaceae; g__Cortinarius	0.0111193	0.116315	Ectomycorrhizal	(Rinaldi AC, et al. 2008)
denovo307	k__Fungi; p__unidentified; c__unidentified; o__unidentified; f__unidentified; g__unidentified; s__unculturedfungus	0.160924	0.438154	Unknown/minor	-
denovo3076	k__Fungi; p__Basidiomycota; c__Agaricomycetes; o__Agaricales; f__Cortinariaceae; g__Cortinarius; s__Cortinarius_sp.	0.32269	0.618157	Ectomycorrhizal	(Rinaldi AC, et al. 2008)
denovo3077	k__Fungi; p__Basidiomycota; c__Agaricomycetes; o__Agaricales; f__Cortinariaceae; g__Cortinarius; s__Cortinarius_sp.	0.0245926	0.180675	Ectomycorrhizal	(Rinaldi AC, et al. 2008)
denovo3078	k__Fungi; p__Basidiomycota; c__Agaricomycetes; o__Agaricales; f__Cortinariaceae; g__Cortinarius; s__Cortinarius_sp.	0.726995	0.780221	Ectomycorrhizal	(Rinaldi AC, et al. 2008)
denovo3088	k__Fungi; p__Basidiomycota; c__Agaricomycetes; o__Agaricales; f__Cortinariaceae; g__Cortinarius; s__Cortinarius_sp.	0.65977	0.75553	Ectomycorrhizal	(Rinaldi AC, et al. 2008)
denovo3091	k__Fungi; p__unidentified; c__unidentified; o__unidentified; f__unidentified; g__unidentified	0.0373786	0.227149	Unknown/minor	-
denovo3097	k__Fungi; p__Basidiomycota; c__Agaricomycetes; o__Agaricales; f__Bolbitiaceae	0.534995	0.692739	Unknown/minor	-
denovo31	k__Fungi; p__Ascomycota; c__unidentified; o__unidentified; f__unidentified; g__unidentified; s__unculturedAscomycota	0.015282	0.139485	Unknown/minor	-
denovo3108	k__Fungi; p__unidentified; c__unidentified; o__unidentified; f__unidentified; g__unidentified; s__unculturedfungus	0.0352537	0.221881	Unknown/minor	-
denovo311	k__Fungi; p__unidentified; c__unidentified; o__unidentified; f__unidentified; g__unidentified; s__unculturedzygomycete	1.81353e-05	0.0008869	Unknown/minor	-
denovo3114	k__Fungi; p__Basidiomycota; c__Agaricomycetes; o__Agaricales; f__Cortinariaceae; g__Cortinarius; s__Cortinarius_sp.	0.588916	0.716707	Ectomycorrhizal	(Rinaldi AC, et al. 2008)
denovo3116	k__Fungi; p__Basidiomycota; c__Agaricomycetes; o__Agaricales; f__Cortinariaceae; g__Cortinarius; s__Cortinarius_sp.	0.306086	0.614151	Ectomycorrhizal	(Rinaldi AC, et al. 2008)
denovo3121	k__Fungi; p__Basidiomycota	0.49844	0.680715	Unknown/minor	-
denovo3124	k__Fungi; p__Basidiomycota; c__Agaricomycetes; o__Agaricales; f__Cortinariaceae; g__Cortinarius	0.375632	0.639912	Ectomycorrhizal	(Rinaldi AC, et al. 2008)
denovo3129	k__Fungi; p__Basidiomycota; c__Agaricomycetes; o__Agaricales; f__Cortinariaceae; g__Cortinarius; s__Cortinarius_sp.	0.339835	0.634041	Ectomycorrhizal	(Rinaldi AC, et al. 2008)
denovo3130	k__Fungi; p__Basidiomycota; c__Agaricomycetes; o__Agaricales; f__Cortinariaceae; g__Cortinarius	0.0540522	0.274943	Ectomycorrhizal	(Rinaldi AC, et al. 2008)
denovo3132	k__Fungi; p__Basidiomycota; c__Agaricomycetes; o__Agaricales; f__Cortinariaceae; g__Cortinarius; s__Cortinarius_sp.	0.0642916	0.291978	Ectomycorrhizal	(Rinaldi AC, et al. 2008)
denovo3136	k__Fungi; p__Basidiomycota; c__Agaricomycetes; o__Agaricales; f__Cortinariaceae; g__Cortinarius	0.234472	0.54033	Ectomycorrhizal	(Rinaldi AC, et al. 2008)
denovo3138	k__Fungi; p__Basidiomycota; c__Agaricomycetes; o__Agaricales; f__Cortinariaceae; g__Cortinarius	0.139781	0.419795	Ectomycorrhizal	(Rinaldi AC, et al. 2008)
denovo3168	k__Fungi; p__Basidiomycota; c__Agaricomycetes; o__Sebacinales	0.260567	0.569455	Unknown/minor	-
denovo3178	k__Fungi; p__Basidiomycota; c__Agaricomycetes; o__Agaricales; f__Cortinariaceae; g__Cortinarius; s__Cortinarius_sp.	0.517491	0.681449	Ectomycorrhizal	(Rinaldi AC, et al. 2008)
denovo3179	k__Fungi; p__Basidiomycota; c__Agaricomycetes; o__Agaricales; f__Cortinariaceae; g__Cortinarius	0.709707	0.772771	Ectomycorrhizal	(Rinaldi AC, et al. 2008)
denovo3181	k__Fungi; p__Basidiomycota; c__Agaricomycetes; o__Agaricales; f__Cortinariaceae; g__Cortinarius; s__Cortinarius_sp.	0.914675	0.923603	Ectomycorrhizal	(Rinaldi AC, et al. 2008)
denovo3189	k__Fungi; p__Basidiomycota; c__Agaricomycetes; o__Agaricales; f__Cortinariaceae; g__Cortinarius	0.482523	0.675029	Ectomycorrhizal	(Rinaldi AC, et al. 2008)
denovo319	k__Fungi; p__Basidiomycota; c__Agaricomycetes; o__Agaricales; f__Cortinariaceae; g__unidentified; s__unculturedHebeloma	0.0545033	0.274943	Unknown/minor	-
denovo32	k__Fungi; p__unidentified; c__unidentified; o__unidentified; f__unidentified; g__unidentified	0.0874225	0.341976	Unknown/minor	-
denovo320	k__Fungi; p__Basidiomycota; c__Agaricomycetes; o__Thelephorales; f__Thelephoraceae; g__unidentified; s__unculturedTomentella	0.0892646	0.345965	Unknown/minor	-
denovo3206	k__Fungi; p__Basidiomycota; c__Agaricomycetes; o__Agaricales; f__Cortinariaceae; g__Cortinarius; s__Cortinarius_sp.	0.613439	0.730468	Ectomycorrhizal	(Rinaldi AC, et al. 2008)
denovo321	k__Fungi; p__Basidiomycota; c__Agaricomycetes; o__Agaricales; f__Cortinariaceae; g__Cortinarius; s__Cortinarius_sp.	0.22563	0.527793	Ectomycorrhizal	(Rinaldi AC, et al. 2008)
denovo3218	k__Fungi; p__Basidiomycota; c__Agaricomycetes; o__Agaricales; f__Cortinariaceae; g__unidentified; s__unculturedHebeloma	0.557396	0.694483	Unknown/minor	-
denovo322	k__Fungi; p__unidentified; c__unidentified; o__unidentified; f__unidentified; g__unidentified; s__unculturedfungus	0.118052	0.39765	Unknown/minor	-
denovo3229	k__Fungi; p__Basidiomycota; c__Agaricomycetes; o__Agaricales; f__Cortinariaceae; g__Cortinarius	0.671921	0.76258	Ectomycorrhizal	(Rinaldi AC, et al. 2008)
denovo3235	k__Fungi; p__unidentified; c__unidentified; o__unidentified; f__unidentified; g__unidentified; s__unculturedfungus	0.616654	0.731445	Unknown/minor	-
denovo3243	k__Fungi; p__Basidiomycota; c__Agaricomycetes; o__Agaricales; f__Cortinariaceae; g__Cortinarius	0.613848	0.730468	Ectomycorrhizal	(Rinaldi AC, et al. 2008)
denovo325	k__Fungi; p__Basidiomycota; c__Agaricomycetes; o__Agaricales; f__Cortinariaceae; g__Cortinarius; s__Cortinarius_sp.	0.564726	0.69488	Ectomycorrhizal	(Rinaldi AC, et al. 2008)
denovo3252	k__Fungi; p__unidentified; c__unidentified; o__unidentified; f__unidentified; g__unidentified; s__unculturedfungus	0.00189358	0.0339023	Unknown/minor	-
denovo3256	k__Fungi; p__Basidiomycota; c__Agaricomycetes; o__Agaricales; f__Cortinariaceae; g__Cortinarius; s__Cortinarius_sp.	0.682544	0.76258	Ectomycorrhizal	(Rinaldi AC, et al. 2008)
denovo3297	k__Fungi; p__unidentified; c__unidentified; o__unidentified; f__unidentified; g__unidentified; s__unculturedfungus	0.0637261	0.290828	Unknown/minor	-
denovo33	k__Fungi; p__unidentified; c__unidentified; o__unidentified; f__unidentified; g__unidentified	0.000115426	0.00383791	Unknown/minor	-
denovo330	k__Fungi; p__unidentified; c__unidentified; o__unidentified; f__unidentified; g__unidentified; s__unculturedfungus	0.723248	0.778432	Unknown/minor	-
denovo332	k__Fungi; p__unidentified; c__unidentified; o__unidentified; f__unidentified; g__unidentified; s__unculturedfungus	0.349882	0.639114	Unknown/minor	-
denovo3338	k__Fungi; p__Basidiomycota; c__Agaricomycetes; o__Agaricales; f__Cortinariaceae; g__Cortinarius; s__Cortinarius_sp.	0.129702	0.402508	Ectomycorrhizal	(Rinaldi AC, et al. 2008)
denovo3348	k__Fungi; p__Ascomycota	0.429457	0.647892	Unknown/minor	-
denovo3350	k__Fungi; p__Basidiomycota; c__Agaricomycetes; o__Agaricales; f__Cortinariaceae; g__Cortinarius; s__Cortinarius_sp.	0.49368	0.680715	Ectomycorrhizal	(Rinaldi AC, et al. 2008)
denovo3360	k__Fungi; p__Basidiomycota; c__Agaricomycetes; o__Russulales; f__Russulaceae; g__Russula	0.646013	0.748492	Ectomycorrhizal	(Rinaldi AC, et al. 2008)
denovo3361	k__Fungi; p__Basidiomycota; c__Agaricomycetes; o__Agaricales; f__Cortinariaceae; g__Cortinarius; s__Cortinarius_sp.	0.68133	0.76258	Ectomycorrhizal	(Rinaldi AC, et al. 2008)
denovo3364	k__Fungi; p__unidentified; c__unidentified; o__unidentified; f__unidentified; g__unidentified; s__unculturedfungus	0.154667	0.437675	Unknown/minor	-
denovo3366	k__Fungi; p__unidentified; c__unidentified; o__unidentified; f__unidentified; g__unidentified; s__unculturedfungus	0.169972	0.450836	Unknown/minor	-
denovo337	k__Fungi; p__Basidiomycota; c__Agaricomycetes; o__Agaricales; f__Cortinariaceae; g__Cortinarius; s__Cortinarius_sp.	0.201842	0.491924	Ectomycorrhizal	(Rinaldi AC, et al. 2008)
denovo338	k__Fungi; p__Basidiomycota; c__Agaricomycetes; o__Agaricales; f__Cortinariaceae; g__Cortinarius; s__Cortinarius_sp.	0.617382	0.731445	Ectomycorrhizal	(Rinaldi AC, et al. 2008)
denovo3394	k__Fungi; p__Basidiomycota	0.625524	0.737168	Unknown/minor	-
denovo3396	k__Fungi; p__unidentified; c__unidentified; o__unidentified; f__unidentified; g__unidentified; s__unculturedfungus	0.420651	0.639912	Unknown/minor	-
denovo34	k__Fungi; p__unidentified; c__unidentified; o__unidentified; f__unidentified; g__unidentified; s__unculturedsoil_fungus	0.175933	0.458734	Unknown/minor	-
denovo3418	k__Fungi; p__unidentified; c__unidentified; o__unidentified; f__unidentified; g__unidentified	0.420651	0.639912	Unknown/minor	-
denovo343	k__Fungi	0.317474	0.615954	Unknown/minor	-
denovo344	k__Fungi; p__unidentified; c__unidentified; o__unidentified; f__unidentified; g__unidentified; s__unculturedfungus	0.231144	0.536647	Unknown/minor	-
denovo347	k__Fungi; p__Ascomycota	0.468103	0.666367	Unknown/minor	-
denovo35	k__Fungi; p__unidentified; c__unidentified; o__unidentified; f__unidentified; g__unidentified; s__unculturedfungus	0.000451692	0.0110665	Unknown/minor	-
denovo350	k__Fungi; p__Ascomycota; c__unidentified; o__unidentified; f__unidentified; g__unidentified; s__unculturedTetracladium	0.161667	0.438154	Unknown/minor	-
denovo355	k__Fungi; p__Basidiomycota; c__Agaricomycetes; o__Sebacinales; f__Sebacinaceae; g__unidentified	0.0176836	0.151041	Unknown/minor	-
denovo356	k__Fungi; p__Basidiomycota; c__Agaricomycetes; o__Thelephorales; f__Thelephoraceae; g__unidentified; s__unculturedThelephoraceae	0.905783	0.916613	Unknown/minor	-
denovo357	k__Fungi; p__unidentified; c__unidentified; o__unidentified; f__unidentified; g__unidentified; s__unculturedfungus	0.550905	0.693676	Unknown/minor	-
denovo36	k__Fungi; p__unidentified; c__unidentified; o__unidentified; f__unidentified; g__unidentified	0.457918	0.662557	Unknown/minor	-
denovo360	k__Fungi; p__Basidiomycota; c__Agaricomycetes; o__Agaricales; f__Bolbitiaceae; g__Naucoria; s__Naucoria_salicis	0.0579189	0.284871	Ectomycorrhizal	(Rinaldi AC, et al. 2008)
denovo361	k__Fungi; p__unidentified; c__unidentified; o__unidentified; f__unidentified; g__unidentified; s__unculturedfungus	0.288699	0.590722	Unknown/minor	-
denovo363	k__Fungi; p__Ascomycota; c__Incertae_sedis; o__Incertae_sedis; f__Incertae_sedis; g__Ilyonectria; s__Ilyonectria_macrodidyma	0.367193	0.639912	Pathogen	(Tedersoo L, et al. 2014)
denovo368	k__Fungi; p__Basidiomycota; c__Agaricomycetes; o__Agaricales	0.678271	0.76258	Unknown/minor	-
denovo37	k__Fungi; p__Basidiomycota; c__unidentified; o__unidentified; f__unidentified; g__unidentified; s__unculturedBasidiomycota	0.677973	0.76258	Unknown/minor	-
denovo373	k__Fungi; p__Basidiomycota; c__Agaricomycetes; o__Sebacinales; f__Sebacinaceae; g__unidentified	0.649955	0.748492	Unknown/minor	-
denovo376	k__Fungi; p__Basidiomycota	0.184021	0.466823	Unknown/minor	-
denovo378	k__Fungi; p__Basidiomycota; c__Agaricomycetes; o__Agaricales; f__Cortinariaceae; g__Cortinarius	0.24072	0.544061	Ectomycorrhizal	(Rinaldi AC, et al. 2008)
denovo379	k__Fungi; p__Ascomycota; c__Eurotiomycetes; o__Chaetothyriales; f__Herpotrichiellaceae; g__Exophiala	0.335964	0.632381	Saprophyte	(Tedersoo L, et al. 2014; Nagy GL, et al. 2014)
denovo38	k__Fungi; p__Basidiomycota; c__Agaricomycetes; o__Agaricales	0.603881	0.724501	Unknown/minor	-
denovo381	Unassigned	0.652016	0.748492	Unknown/minor	-
denovo39	k__Fungi; p__Ascomycota; c__unidentified; o__unidentified; f__unidentified; g__unidentified; s__unculturedTetracladium	0.00133549	0.0264541	Unknown/minor	-
denovo390	Unassigned	0.59876	0.722557	Unknown/minor	-
denovo391	k__Fungi; p__unidentified; c__unidentified; o__unidentified; f__unidentified; g__unidentified; s__unculturedsoil_fungus	0.410038	0.639912	Unknown/minor	-
denovo393	k__Fungi; p__Ascomycota; c__Sordariomycetes; o__Diaporthales; f__Valsaceae; g__Phomopsis	0.623874	0.736273	Pathogen	(Tedersoo L, et al. 2014)
denovo396	k__Fungi; p__Basidiomycota; c__Agaricomycetes; o__Sebacinales; f__Sebacinaceae; g__unidentified; s__unculturedSebacina	0.684766	0.76258	Unknown/minor	-
denovo397	k__Fungi; p__Ascomycota; c__Leotiomycetes; o__Helotiales; f__unidentified; g__unidentified	0.00539466	0.0661168	Unknown/minor	-
denovo4	k__Fungi; p__unidentified; c__unidentified; o__unidentified; f__unidentified; g__unidentified; s__unculturedfungus	0.459022	0.662557	Unknown/minor	-
denovo40	k__Fungi; p__Basidiomycota; c__Agaricomycetes; o__Thelephorales; f__Thelephoraceae; g__unidentified	0.0280938	0.193636	Unknown/minor	-
denovo400	k__Fungi; p__Basidiomycota; c__Agaricomycetes; o__Russulales; f__Russulaceae; g__Russula; s__Russula_sp_tjv1	0.541718	0.692739	Ectomycorrhizal	(Rinaldi AC, et al. 2008)
denovo404	k__Fungi; p__unidentified; c__unidentified; o__unidentified; f__unidentified; g__unidentified; s__unculturedendophytic_fungus	0.537025	0.692739	Unknown/minor	-
denovo405	Unassigned	0.382567	0.639912	Unknown/minor	-
denovo406	k__Fungi; p__unidentified; c__unidentified; o__unidentified; f__unidentified; g__unidentified; s__unculturedfungus	0.000380257	0.00982854	Unknown/minor	-
denovo407	Unassigned	0.0835548	0.334651	Unknown/minor	-
denovo409	k__Fungi; p__Ascomycota	0.35049	0.639114	Unknown/minor	-
denovo41	Unassigned	0.0231226	0.175628	Unknown/minor	-
denovo410	k__Fungi; p__Ascomycota	0.412505	0.639912	Unknown/minor	-
denovo412	k__Fungi; p__unidentified; c__unidentified; o__unidentified; f__unidentified; g__unidentified; s__unculturedfungus	0.475	0.668682	Unknown/minor	-
denovo415	k__Fungi; p__Ascomycota; c__Sordariomycetes; o__Hypocreales; f__Nectriaceae; g__Fusarium	0.751187	0.799263	Pathogen	(Tedersoo L, et al. 2014)
denovo416	k__Fungi; p__Ascomycota; c__unidentified; o__unidentified; f__unidentified; g__unidentified	0.103877	0.369121	Unknown/minor	-
denovo42	k__Fungi; p__unidentified; c__unidentified; o__unidentified; f__unidentified; g__unidentified; s__unculturedmycorrhizal_fungus	0.349077	0.639114	Unknown/minor	-
denovo420	k__Fungi; p__unidentified; c__unidentified; o__unidentified; f__unidentified; g__unidentified; s__unculturedfungus	0.560189	0.694483	Unknown/minor	-
denovo421	k__Fungi; p__Basidiomycota; c__Agaricomycetes; o__Agaricales; f__Cortinariaceae; g__Cortinarius; s__Cortinarius_sp.	0.106264	0.374088	Ectomycorrhizal	(Rinaldi AC, et al. 2008)
denovo43	k__Fungi	0.11618	0.396202	Unknown/minor	-
denovo432	k__Fungi; p__Basidiomycota; c__Agaricomycetes; o__Agaricales; f__Cortinariaceae; g__Cortinarius; s__Cortinarius_sp.	0.109079	0.378927	Ectomycorrhizal	(Rinaldi AC, et al. 2008)
denovo433	k__Fungi; p__Basidiomycota; c__Agaricomycetes; o__Sebacinales; f__Sebacinaceae; g__unidentified	0.420651	0.639912	Unknown/minor	-
denovo435	k__Fungi; p__Basidiomycota; c__Agaricomycetes; o__Agaricales; f__Cortinariaceae; g__Cortinarius; s__Cortinarius_sp.	0.471429	0.668682	Ectomycorrhizal	(Rinaldi AC, et al. 2008)
denovo436	Unassigned	0.274533	0.581331	Unknown/minor	-
denovo437	k__Fungi; p__unidentified; c__unidentified; o__unidentified; f__unidentified; g__unidentified	0.755839	0.802378	Unknown/minor	-
denovo44	k__Fungi; p__unidentified; c__unidentified; o__unidentified; f__unidentified; g__unidentified; s__unculturedfungus	2.83089e-08	6.58683e-06	Unknown/minor	-
denovo440	k__Fungi; p__Basidiomycota; c__Agaricomycetes; o__Sebacinales; f__Sebacinaceae; g__unidentified; s__unculturedSebacina	0.136673	0.417006	Unknown/minor	-
denovo441	k__Fungi; p__Basidiomycota; c__Agaricomycetes; o__Agaricales; f__Cortinariaceae; g__Cortinarius; s__Cortinarius_sp.	0.0869981	0.341752	Ectomycorrhizal	(Rinaldi AC, et al. 2008)
denovo444	k__Fungi; p__Basidiomycota; c__Agaricomycetes; o__Agaricales; f__Cortinariaceae; g__Cortinarius; s__Cortinarius_sp.	0.698777	0.765194	Ectomycorrhizal	(Rinaldi AC, et al. 2008)
denovo446	k__Fungi; p__Basidiomycota; c__Agaricomycetes; o__Agaricales; f__Cortinariaceae; g__Cortinarius; s__Cortinarius_sp.	0.0189714	0.154933	Ectomycorrhizal	(Rinaldi AC, et al. 2008)
denovo45	Unassigned	0.04661	0.246557	Unknown/minor	-
denovo451	k__Fungi; p__Basidiomycota; c__Agaricomycetes; o__Agaricales; f__Bolbitiaceae; g__Hebeloma	0.539719	0.692739	Ectomycorrhizal	(Rinaldi AC, et al. 2008)
denovo453	k__Fungi; p__Basidiomycota; c__Agaricomycetes; o__Agaricales; f__Cortinariaceae; g__Cortinarius	0.294071	0.597773	Ectomycorrhizal	(Rinaldi AC, et al. 2008)
denovo455	k__Fungi; p__Basidiomycota; c__Agaricomycetes; o__Agaricales; f__Cortinariaceae; g__Cortinarius; s__Cortinarius_sp.	0.240434	0.544061	Ectomycorrhizal	(Rinaldi AC, et al. 2008)
denovo459	k__Fungi; p__Basidiomycota; c__Agaricomycetes; o__Agaricales; f__Cortinariaceae; g__Cortinarius	0.329012	0.627602	Ectomycorrhizal	(Rinaldi AC, et al. 2008)
denovo46	k__Fungi; p__Basidiomycota; c__Agaricomycetes; o__Thelephorales; f__Thelephoraceae; g__unidentified; s__unculturedTomentella	0.256332	0.562841	Unknown/minor	-
denovo460	k__Fungi; p__unidentified; c__unidentified; o__unidentified; f__unidentified; g__unidentified; s__unculturedfungus	0.350792	0.639114	Unknown/minor	-
denovo462	k__Fungi; p__Basidiomycota; c__Agaricomycetes; o__Agaricales; f__Cortinariaceae; g__Cortinarius; s__Cortinarius_sp.	0.452797	0.660194	Ectomycorrhizal	(Rinaldi AC, et al. 2008)
denovo463	k__Fungi; p__Basidiomycota; c__Agaricomycetes; o__Agaricales; f__Cortinariaceae; g__Cortinarius	0.342383	0.634977	Ectomycorrhizal	(Rinaldi AC, et al. 2008)
denovo47	Unassigned	0.017965	0.151168	Unknown/minor	-
denovo470	k__Fungi; p__Ascomycota; c__unidentified; o__unidentified; f__unidentified; g__unidentified	0.059302	0.286063	Unknown/minor	-
denovo471	k__Fungi; p__Ascomycota; c__Eurotiomycetes; o__Verrucariales; f__Verrucariaceae; g__Verrucaria; s__Verrucaria_andesiatica	0.000390608	0.00982854	Unknown/minor	(Esslinger and Egan, 1995)
denovo472	k__Fungi; p__Ascomycota; c__Dothideomycetes; o__Pleosporales	0.537832	0.692739	Unknown/minor	-
denovo475	k__Fungi; p__unidentified; c__unidentified; o__unidentified; f__unidentified; g__unidentified; s__unculturedfungus	6.92314e-07	5.85684e-05	Unknown/minor	-
denovo476	k__Fungi; p__Ascomycota; c__Sordariomycetes; o__Hypocreales; f__Hypocreaceae; g__Trichoderma	0.665022	0.759323	Saprophyte	(Tedersoo L, et al. 2014)
denovo478	k__Fungi; p__unidentified; c__unidentified; o__unidentified; f__unidentified; g__unidentified; s__unculturedfungus	0.552395	0.693676	Unknown/minor	-
denovo48	k__Fungi; p__Ascomycota; c__Leotiomycetes; o__Helotiales; f__Incertae_sedis; g__Cadophora; s__Cadophora_finlandica	0.461932	0.66468	Endophyte	(Tedersoo L, et al. 2010; Newsham 2011)
denovo480	k__Fungi; p__unidentified; c__unidentified; o__unidentified; f__unidentified; g__unidentified; s__unculturedfungus	0.186726	0.469844	Unknown/minor	-
denovo482	k__Fungi; p__Basidiomycota; c__Agaricomycetes; o__Russulales; f__Russulaceae; g__Russula	0.219722	0.522292	Ectomycorrhizal	(Rinaldi AC, et al. 2008)
denovo484	k__Fungi; p__Basidiomycota; c__Agaricomycetes; o__Agaricales; f__Cortinariaceae; g__Cortinarius	0.00431748	0.0583569	Ectomycorrhizal	(Rinaldi AC, et al. 2008)
denovo485	k__Fungi; p__Basidiomycota; c__Agaricomycetes; o__Agaricales; f__Cortinariaceae; g__Cortinarius; s__Cortinarius_sp.	0.124312	0.398143	Ectomycorrhizal	(Rinaldi AC, et al. 2008)
denovo49	k__Fungi; p__Ascomycota; c__unidentified; o__unidentified; f__unidentified; g__unidentified	0.00305229	0.046585	Unknown/minor	-
denovo490	k__Fungi; p__Basidiomycota; c__Agaricomycetes; o__Agaricales; f__Cortinariaceae; g__Cortinarius	0.0787446	0.324386	Ectomycorrhizal	(Rinaldi AC, et al. 2008)
denovo494	k__Fungi; p__Ascomycota; c__Pezizomycetes; o__Pezizales; f__Tuberaceae; g__Tuber; s__Tuber_sp.	0.374845	0.639912	Ectomycorrhizal	(Rinaldi AC, et al. 2008)
denovo495	k__Fungi; p__Basidiomycota	0.359206	0.639912	Unknown/minor	-
denovo498	k__Fungi; p__Basidiomycota; c__Agaricomycetes; o__Sebacinales	0.0208507	0.167345	Unknown/minor	-
denovo5	k__Fungi; p__Basidiomycota	2.45438e-11	1.14047e-08	Unknown/minor	-
denovo50	k__Fungi; p__Ascomycota; c__Leotiomycetes	0.00293823	0.0455916	Unknown/minor	-
denovo500	k__Fungi; p__Basidiomycota; c__Agaricomycetes; o__Agaricales; f__Cortinariaceae; g__Cortinarius	0.0254477	0.181733	Ectomycorrhizal	(Rinaldi AC, et al. 2008)
denovo506	k__Fungi; p__Ascomycota; c__Sordariomycetes; o__Hypocreales; f__Incertae_sedis; g__Calcarisporium; s__Calcarisporium_arbuscula	0.514512	0.680715	Unknown/minor	(Tedersoo L, et al. 2014)
denovo508	k__Fungi; p__Basidiomycota; c__Agaricomycetes; o__Agaricales; f__Cortinariaceae; g__Cortinarius; s__Cortinarius_sp.	0.0750542	0.315534	Ectomycorrhizal	(Rinaldi AC, et al. 2008)
denovo509	k__Fungi	0.130359	0.403202	Unknown/minor	-
denovo51	k__Fungi; p__Ascomycota; c__Pezizomycetes; o__Pezizales; f__Pyronemataceae; g__Geopora	0.0141791	0.133341	Ectomycorrhizal	(Rinaldi AC, et al. 2008)
denovo511	k__Fungi; p__Basidiomycota; c__Agaricomycetes; o__Agaricales; f__Cortinariaceae; g__Cortinarius	0.170975	0.451128	Ectomycorrhizal	(Rinaldi AC, et al. 2008)
denovo516	k__Fungi; p__Basidiomycota; c__Agaricomycetes; o__Thelephorales; f__Thelephoraceae; g__unidentified; s__unculturedTomentella	0.697067	0.765081	Unknown/minor	-
denovo52	Unassigned	0.131619	0.404414	Unknown/minor	-
denovo520	k__Fungi; p__Basidiomycota; c__Agaricomycetes; o__Agaricales; f__Mycenaceae; g__Mycena; s__Mycena_sp.	0.420651	0.639912	Saprophyte	(Tedersoo L, et al. 2014)
denovo528	k__Fungi; p__unidentified; c__unidentified; o__unidentified; f__unidentified; g__unidentified; s__unculturedfungus	0.00633126	0.0755692	Unknown/minor	-
denovo53	k__Fungi; p__Ascomycota; c__Leotiomycetes; o__Helotiales; f__Dermateaceae	0.000364937	0.00982854	Unknown/minor	-
denovo532	k__Fungi; p__unidentified; c__unidentified; o__unidentified; f__unidentified; g__unidentified; s__unculturedfungus	0.554345	0.693676	Unknown/minor	-
denovo533	k__Fungi	0.452669	0.660194	Unknown/minor	-
denovo534	k__Fungi; p__Basidiomycota; c__Agaricomycetes; o__Agaricales; f__Cortinariaceae; g__Cortinarius; s__Cortinarius_sp.	0.475648	0.668682	Ectomycorrhizal	(Rinaldi AC, et al. 2008)
denovo535	k__Fungi; p__Basidiomycota; c__Agaricomycetes; o__Agaricales; f__Cortinariaceae; g__Cortinarius	0.0862167	0.340118	Ectomycorrhizal	(Rinaldi AC, et al. 2008)
denovo537	k__Fungi; p__unidentified; c__unidentified; o__unidentified; f__unidentified; g__unidentified	1.03904e-07	1.61373e-05	Unknown/minor	-
denovo538	k__Fungi; p__Basidiomycota; c__Agaricomycetes; o__Agaricales; f__Cortinariaceae; g__Cortinarius	0.0174488	0.150416	Ectomycorrhizal	(Rinaldi AC, et al. 2008)
denovo54	k__Fungi; p__Ascomycota; c__Leotiomycetes; o__Helotiales; f__unidentified; g__unidentified; s__Helotiales_sp_MU_2009_3	0.510934	0.680715	Unknown/minor	-
denovo540	k__Fungi; p__unidentified; c__unidentified; o__unidentified; f__unidentified; g__unidentified	0.0900837	0.345965	Unknown/minor	-
denovo542	k__Fungi; p__Basidiomycota; c__Agaricomycetes; o__Agaricales; f__Cortinariaceae; g__Cortinarius; s__Cortinarius_sp.	0.0149339	0.137658	Ectomycorrhizal	(Rinaldi AC, et al. 2008)
denovo545	k__Fungi; p__Basidiomycota; c__Agaricomycetes; o__Agaricales; f__Cortinariaceae; g__Cortinarius	0.473771	0.668682	Ectomycorrhizal	(Rinaldi AC, et al. 2008)
denovo546	k__Fungi; p__Ascomycota; c__Sordariomycetes; o__Hypocreales; f__Incertae_sedis	0.139023	0.419795	Unknown/minor	-
denovo547	k__Fungi; p__Basidiomycota; c__Agaricomycetes; o__Agaricales; f__Cortinariaceae; g__Cortinarius; s__Cortinarius_sp.	0.320217	0.615954	Ectomycorrhizal	(Rinaldi AC, et al. 2008)
denovo55	Unassigned	0.265085	0.570239	Unknown/minor	-
denovo550	k__Fungi; p__unidentified; c__unidentified; o__unidentified; f__unidentified; g__unidentified; s__unculturedfungus	0.0674285	0.297516	Unknown/minor	-
denovo552	Unassigned	0.490635	0.679334	Unknown/minor	-
denovo553	k__Fungi; p__Ascomycota; c__Pezizomycetes; o__Pezizales; f__Pyronemataceae	0.697497	0.765081	Unknown/minor	-
denovo555	k__Fungi	0.720931	0.777736	Unknown/minor	-
denovo559	k__Fungi; p__Ascomycota; c__Pezizomycetes; o__Pezizales; f__Pyronemataceae	0.191752	0.476863	Unknown/minor	-
denovo56	k__Fungi; p__unidentified; c__unidentified; o__unidentified; f__unidentified; g__unidentified	0.00465515	0.0601937	Unknown/minor	-
denovo569	Unassigned	0.274641	0.581331	Unknown/minor	-
denovo57	k__Fungi; p__Basidiomycota; c__Agaricomycetes; o__Agaricales; f__Cortinariaceae; g__Inocybe	0.0180232	0.151168	Ectomycorrhizal	(Rinaldi AC, et al. 2008)
denovo572	k__Fungi; p__unidentified; c__unidentified; o__unidentified; f__unidentified; g__unidentified; s__unculturedfungus	0.553868	0.693676	Unknown/minor	-
denovo576	k__Fungi; p__Zygomycota; c__Incertae_sedis; o__Mortierellales; f__Mortierellaceae	0.214426	0.514512	Unknown/minor	-
denovo577	k__Fungi; p__unidentified; c__unidentified; o__unidentified; f__unidentified; g__unidentified	0.649153	0.748492	Unknown/minor	-
denovo58	k__Fungi; p__Basidiomycota; c__Agaricomycetes; o__Agaricales; f__Cortinariaceae; g__Inocybe	0.268929	0.57557	Ectomycorrhizal	(Rinaldi AC, et al. 2008)
denovo580	k__Fungi; p__Ascomycota; c__Leotiomycetes; o__Helotiales; f__Incertae_sedis; g__Pilidium	0.000467753	0.0111661	Pathogen	(Tedersoo L, et al. 2014)
denovo581	k__Fungi; p__unidentified; c__unidentified; o__unidentified; f__unidentified; g__unidentified	1.47713e-05	0.000810518	Unknown/minor	-
denovo586	k__Fungi; p__Basidiomycota; c__Agaricomycetes; o__Agaricales; f__Cortinariaceae; g__Cortinarius; s__Cortinarius_sp.	0.774939	0.814299	Ectomycorrhizal	(Rinaldi AC, et al. 2008)
denovo587	k__Fungi; p__unidentified; c__unidentified; o__unidentified; f__unidentified; g__unidentified	5.52379e-05	0.0021413	Unknown/minor	-
denovo59	k__Fungi; p__Basidiomycota; c__Agaricomycetes; o__Agaricales; f__Cortinariaceae; g__Inocybe	0.0744341	0.315534	Ectomycorrhizal	(Rinaldi AC, et al. 2008)
denovo591	k__Fungi; p__Ascomycota; c__Leotiomycetes; o__Helotiales; f__Helotiaceae; g__unidentified; s__unculturedHelotiaceae	0.103256	0.369121	Unknown/minor	-
denovo593	k__Fungi; p__unidentified; c__unidentified; o__unidentified; f__unidentified; g__unidentified; s__unculturedfungus	0.198762	0.489985	Unknown/minor	-
denovo597	k__Fungi; p__unidentified; c__unidentified; o__unidentified; f__unidentified; g__unidentified; s__unculturedfungus	0.101867	0.36902	Unknown/minor	-
denovo598	k__Fungi; p__Ascomycota; c__Leotiomycetes; o__Helotiales; f__Helotiaceae	0.680146	0.76258	Unknown/minor	-
denovo6	k__Fungi; p__Basidiomycota; c__Agaricomycetes; o__Agaricales; f__Cortinariaceae; g__Cortinarius; s__Cortinarius_sp.	0.817519	0.847561	Ectomycorrhizal	(Rinaldi AC, et al. 2008)
denovo60	k__Fungi; p__Basidiomycota; c__unidentified; o__unidentified; f__unidentified; g__unidentified; s__unculturedBasidiomycota	0.00208969	0.0353727	Unknown/minor	-
denovo601	k__Fungi; p__Basidiomycota; c__Agaricomycetes; o__Agaricales; f__Cortinariaceae; g__Cortinarius; s__Cortinarius_sp.	0.45856	0.662557	Ectomycorrhizal	(Rinaldi AC, et al. 2008)
denovo602	Unassigned	0.54192	0.692739	Unknown/minor	-
denovo603	k__Fungi; p__Ascomycota	0.244351	0.544237	Unknown/minor	-
denovo61	k__Fungi; p__Ascomycota; c__Pezizomycetes; o__Pezizales; f__Tuberaceae; g__unidentified; s__unculturedTuber	0.0609091	0.286252	Unknown/minor	-
denovo614	k__Fungi; p__Basidiomycota; c__Agaricomycetes; o__Agaricales; f__Cortinariaceae; g__Cortinarius; s__Cortinarius_sp.	0.254739	0.561995	Ectomycorrhizal	(Rinaldi AC, et al. 2008)
denovo616	k__Fungi; p__unidentified; c__unidentified; o__unidentified; f__unidentified; g__unidentified	0.641674	0.748492	Unknown/minor	-
denovo619	k__Fungi; p__Basidiomycota; c__Agaricomycetes; o__Sebacinales; f__unidentified; g__unidentified; s__unculturedSebacinales	0.331647	0.630038	Ectomycorrhizal	(Rinaldi AC, et al. 2008)
denovo62	k__Fungi; p__Basidiomycota	1.59746e-06	0.000124133	Unknown/minor	-
denovo624	k__Fungi; p__Ascomycota; c__Leotiomycetes; o__Helotiales; f__unidentified; g__unidentified; s__unculturedfungus	0.552103	0.693676	Unknown/minor	-
denovo63	k__Fungi; p__Ascomycota; c__Sordariomycetes; o__Hypocreales; f__Bionectriaceae; g__Bionectria	0.0311444	0.204524	Pathogen	(Tedersoo L, et al. 2014)
denovo631	k__Fungi; p__Ascomycota; c__Sordariomycetes; o__Sordariales; f__Chaetomiaceae	0.711831	0.773297	Unknown/minor	-
denovo632	Unassigned	0.15261	0.436299	Unknown/minor	-
denovo633	k__Fungi; p__unidentified; c__unidentified; o__unidentified; f__unidentified; g__unidentified; s__fungal_sp_agrD140	0.420651	0.639912	Unknown/minor	-
denovo634	k__Fungi; p__unidentified; c__unidentified; o__unidentified; f__unidentified; g__unidentified; s__unculturedzygomycete	0.00780052	0.0885644	Unknown/minor	-
denovo635	k__Fungi; p__unidentified; c__unidentified; o__unidentified; f__unidentified; g__unidentified	0.156311	0.438154	Unknown/minor	-
denovo636	k__Fungi; p__unidentified; c__unidentified; o__unidentified; f__unidentified; g__unidentified; s__unculturedfungus	0.0451596	0.241776	Unknown/minor	-
denovo638	k__Fungi; p__Basidiomycota; c__Agaricomycetes; o__Agaricales; f__Cortinariaceae; g__Cortinarius; s__Cortinarius_sp.	0.515626	0.680715	Ectomycorrhizal	(Rinaldi AC, et al. 2008)
denovo64	k__Fungi; p__Ascomycota; c__Eurotiomycetes; o__Eurotiales; f__Trichocomaceae; g__Penicillium; s__Penicillium_radicum	0.319481	0.615954	Saprophyte	(Tedersoo L, et al. 2014)
denovo648	k__Fungi; p__Basidiomycota; c__Agaricomycetes; o__Agaricales; f__Cortinariaceae; g__Cortinarius; s__Cortinarius_sp.	0.750775	0.799263	Ectomycorrhizal	(Rinaldi AC, et al. 2008)
denovo65	k__Fungi; p__Ascomycota; c__unidentified; o__unidentified; f__unidentified; g__unidentified; s__unculturedAscomycota	0.420651	0.639912	Unknown/minor	-
denovo651	k__Fungi; p__Basidiomycota; c__Agaricomycetes; o__Agaricales; f__Cortinariaceae; g__Cortinarius	0.72531	0.77975	Ectomycorrhizal	(Rinaldi AC, et al. 2008)
denovo652	k__Fungi; p__Ascomycota; c__Leotiomycetes; o__Helotiales; f__Helotiaceae; g__unidentified; s__unculturedHelotiaceae	0.650769	0.748492	Unknown/minor	-
denovo654	k__Fungi	0.51619	0.680715	Unknown/minor	-
denovo659	k__Fungi; p__Basidiomycota; c__Agaricomycetes; o__Agaricales	0.514476	0.680715	Unknown/minor	-
denovo66	k__Fungi; p__Basidiomycota; c__Agaricomycetes; o__Thelephorales; f__Thelephoraceae; g__unidentified	0.916581	0.924525	Unknown/minor	-
denovo661	k__Fungi; p__Basidiomycota; c__Agaricomycetes; o__Sebacinales	0.731696	0.783172	Unknown/minor	-
denovo665	k__Fungi; p__Basidiomycota; c__Agaricomycetes; o__Agaricales; f__Cortinariaceae; g__Cortinarius; s__Cortinarius_sp.	0.124169	0.398143	Ectomycorrhizal	(Rinaldi AC, et al. 2008)
denovo666	k__Fungi; p__unidentified; c__unidentified; o__unidentified; f__unidentified; g__unidentified	0.420651	0.639912	Unknown/minor	-
denovo67	k__Fungi; p__Basidiomycota; c__Agaricomycetes; o__Agaricales; f__Cortinariaceae; g__Cortinarius	0.961195	0.962229	Ectomycorrhizal	(Rinaldi AC, et al. 2008)
denovo673	k__Fungi; p__Basidiomycota	0.00154113	0.0292815	Unknown/minor	-
denovo675	k__Fungi; p__unidentified; c__unidentified; o__unidentified; f__unidentified; g__unidentified; s__unculturedfungus	0.796927	0.83197	Unknown/minor	-
denovo68	Unassigned	0.792182	0.828675	Unknown/minor	-
denovo680	k__Fungi; p__unidentified; c__unidentified; o__unidentified; f__unidentified; g__unidentified; s__unculturedfungus	0.0546342	0.274943	Unknown/minor	-
denovo681	k__Fungi; p__Ascomycota	0.520531	0.684484	Unknown/minor	-
denovo684	k__Fungi	0.798194	0.832159	Unknown/minor	-
denovo689	k__Fungi; p__Basidiomycota; c__Agaricomycetes; o__Agaricales; f__Cortinariaceae; g__Cortinarius	0.24192	0.544061	Ectomycorrhizal	(Rinaldi AC, et al. 2008)
denovo69	k__Fungi; p__Basidiomycota; c__Agaricomycetes; o__Thelephorales; f__Thelephoraceae; g__unidentified; s__unculturedTomentella	0.575506	0.703597	Unknown/minor	-
denovo690	k__Fungi; p__Basidiomycota; c__Agaricomycetes; o__Agaricales; f__Cortinariaceae; g__Cortinarius; s__Cortinarius_sp.	0.0628936	0.28926	Ectomycorrhizal	(Rinaldi AC, et al. 2008)
denovo7	k__Fungi; p__Basidiomycota; c__Agaricomycetes; o__Agaricales; f__Cortinariaceae; g__Cortinarius; s__Cortinarius_sp.	0.290305	0.591408	Ectomycorrhizal	(Rinaldi AC, et al. 2008)
denovo70	k__Fungi; p__Ascomycota; c__unidentified; o__unidentified; f__unidentified; g__unidentified	0.451707	0.660194	Unknown/minor	-
denovo701	k__Fungi; p__Basidiomycota; c__Agaricomycetes; o__Agaricales; f__Cortinariaceae; g__Cortinarius	0.0133506	0.13108	Ectomycorrhizal	(Rinaldi AC, et al. 2008)
denovo71	k__Fungi; p__Ascomycota; c__Leotiomycetes; o__Helotiales; f__unidentified; g__unidentified	0.409676	0.639912	Unknown/minor	-
denovo710	Unassigned	0.450444	0.660194	Unknown/minor	-
denovo711	k__Fungi; p__unidentified; c__unidentified; o__unidentified; f__unidentified; g__unidentified; s__unculturedsoil_fungus	0.420651	0.639912	Unknown/minor	-
denovo713	Unassigned	0.635444	0.743213	Unknown/minor	-
denovo72	k__Fungi; p__Ascomycota; c__Sordariomycetes; o__Incertae_sedis; f__Plectosphaerellaceae; g__Plectosphaerella	6.46161e-05	0.0024057	Pathogen	(Tedersoo L, et al. 2014)
denovo728	k__Fungi; p__unidentified; c__unidentified; o__unidentified; f__unidentified; g__unidentified; s__unculturedsoil_fungus	0.420651	0.639912	Unknown/minor	-
denovo73	k__Fungi; p__Ascomycota; c__Leotiomycetes; o__Helotiales; f__Helotiaceae	0.365661	0.639912	Unknown/minor	-
denovo730	Unassigned	0.420651	0.639912	Unknown/minor	-
denovo739	k__Fungi; p__Basidiomycota; c__Agaricomycetes; o__Sebacinales	0.461622	0.66468	Unknown/minor	-
denovo74	k__Fungi; p__Basidiomycota; c__Agaricomycetes; o__Agaricales; f__Cortinariaceae; g__unidentified; s__unculturedHebeloma	0.0610281	0.286252	Unknown/minor	-
denovo740	k__Fungi; p__Basidiomycota; c__Agaricomycetes; o__Agaricales; f__Cortinariaceae; g__Cortinarius; s__Cortinarius_sp.	0.67923	0.76258	Ectomycorrhizal	(Rinaldi AC, et al. 2008)
denovo743	k__Fungi; p__Basidiomycota; c__Agaricomycetes; o__Sebacinales; f__unidentified; g__unidentified; s__unculturedSebacinales	0.294865	0.598081	Ectomycorrhizal	(Rinaldi AC, et al. 2008)
denovo747	k__Fungi; p__Basidiomycota; c__Agaricomycetes; o__Agaricales; f__Cortinariaceae; g__Cortinarius; s__Cortinarius_sp.	0.0751474	0.315534	Ectomycorrhizal	(Rinaldi AC, et al. 2008)
denovo748	k__Fungi; p__Basidiomycota; c__Agaricomycetes; o__Agaricales; f__Cortinariaceae; g__Cortinarius; s__Cortinarius_sp.	0.145702	0.432003	Ectomycorrhizal	(Rinaldi AC, et al. 2008)
denovo75	k__Fungi; p__unidentified; c__unidentified; o__unidentified; f__unidentified; g__unidentified	0.379556	0.639912	Unknown/minor	-
denovo753	k__Fungi; p__Basidiomycota; c__unidentified; o__unidentified; f__unidentified; g__unidentified; s__unculturedBasidiomycota	0.0137177	0.133033	Unknown/minor	-
denovo754	Unassigned	0.00927139	0.101549	Unknown/minor	-
denovo757	k__Fungi; p__Ascomycota; c__Dothideomycetes; o__Pleosporales	0.0263659	0.185959	Unknown/minor	-
denovo758	k__Fungi; p__unidentified; c__unidentified; o__unidentified; f__unidentified; g__unidentified; s__unculturedsoil_fungus	0.00409558	0.0577725	Unknown/minor	-
denovo76	k__Fungi; p__Basidiomycota; c__Agaricomycetes; o__Agaricales; f__Bolbitiaceae; g__Naucoria; s__Naucoria_salicis	0.0954985	0.352814	Ectomycorrhizal	(Rinaldi AC, et al. 2008)
denovo760	k__Fungi; p__unidentified; c__unidentified; o__unidentified; f__unidentified; g__unidentified	0.0439932	0.240928	Unknown/minor	-
denovo761	k__Fungi; p__Ascomycota; c__unidentified; o__unidentified; f__unidentified; g__unidentified; s__unculturedAscomycota	0.694025	0.765081	Unknown/minor	-
denovo762	k__Fungi	0.420651	0.639912	Unknown/minor	-
denovo763	k__Fungi; p__Ascomycota; c__Sordariomycetes; o__Hypocreales; f__Nectriaceae	0.94999	0.952035	Unknown/minor	-
denovo769	k__Fungi; p__Basidiomycota; c__Agaricomycetes; o__Agaricales; f__Cortinariaceae; g__Cortinarius	0.501863	0.680715	Ectomycorrhizal	(Rinaldi AC, et al. 2008)
denovo77	k__Fungi; p__Ascomycota; c__Sordariomycetes; o__Hypocreales; f__Nectriaceae; g__Gibberella	0.0170458	0.148314	Pathogen	(Tedersoo L, et al. 2014)
denovo776	k__Fungi; p__Basidiomycota; c__Agaricomycetes; o__Agaricales; f__Cortinariaceae; g__Cortinarius	0.511036	0.680715	Ectomycorrhizal	(Rinaldi AC, et al. 2008)
denovo779	Unassigned	0.199994	0.489985	Unknown/minor	-
denovo78	k__Fungi; p__Basidiomycota; c__Agaricomycetes; o__Agaricales; f__unidentified; g__unidentified	0.623403	0.736273	Unknown/minor	-
denovo781	Unassigned	0.665529	0.759323	Unknown/minor	-
denovo783	Unassigned	0.0753851	0.315534	Unknown/minor	-
denovo785	k__Fungi; p__Basidiomycota; c__Microbotryomycetes; o__Sporidiobolales; f__Incertae_sedis; g__Rhodotorula; s__Rhodotorula_acheniorum	0.420651	0.639912	Unknown/minor	-
denovo79	k__Fungi; p__unidentified; c__unidentified; o__unidentified; f__unidentified; g__unidentified; s__unculturedsoil_fungus	0.454892	0.660194	Unknown/minor	-
denovo790	Unassigned	0.420651	0.639912	Unknown/minor	-
denovo793	k__Fungi; p__unidentified; c__unidentified; o__unidentified; f__unidentified; g__unidentified; s__unculturedfungus	0.00110485	0.0233777	Unknown/minor	-
denovo794	k__Fungi; p__unidentified; c__unidentified; o__unidentified; f__unidentified; g__unidentified; s__unculturedfungus	0.0602901	0.286252	Unknown/minor	-
denovo797	k__Fungi; p__unidentified; c__unidentified; o__unidentified; f__unidentified; g__unidentified	0.0830474	0.334651	Unknown/minor	-
denovo798	k__Fungi; p__Ascomycota	0.838562	0.861701	Unknown/minor	-
denovo8	k__Fungi; p__unidentified; c__unidentified; o__unidentified; f__unidentified; g__unidentified	0.0161704	0.143377	Unknown/minor	-
denovo80	k__Fungi; p__Ascomycota; c__unidentified; o__unidentified; f__unidentified; g__unidentified; s__unculturedAscomycota	0.00443013	0.058873	Unknown/minor	-
denovo802	k__Fungi; p__Ascomycota; c__Saccharomycetes; o__Saccharomycetales; f__Incertae_sedis; g__Candida	0.529696	0.690682	Unknown/minor	-
denovo803	k__Fungi; p__Basidiomycota; c__Tremellomycetes; o__Filobasidiales; f__Filobasidiaceae; g__Cryptococcus; s__Cryptococcus_fragicola	0.304771	0.612834	Saprophyte	(Kurtzman CP, et al. 2011)
denovo804	k__Fungi; p__unidentified; c__unidentified; o__unidentified; f__unidentified; g__unidentified; s__unculturedfungus	4.57324e-05	0.00184986	Unknown/minor	-
denovo805	k__Fungi; p__Ascomycota	0.0630718	0.28926	Unknown/minor	-
denovo81	k__Fungi; p__unidentified; c__unidentified; o__unidentified; f__unidentified; g__unidentified; s__unculturedfungus	0.336228	0.632381	Unknown/minor	-
denovo82	k__Fungi; p__Ascomycota; c__Eurotiomycetes; o__Verrucariales; f__Verrucariaceae; g__Agonimia	0.0366201	0.224298	Unknown/minor	(Esslinger and Egan, 1995)
denovo820	k__Fungi; p__unidentified; c__unidentified; o__unidentified; f__unidentified; g__unidentified; s__unculturedfungus	0.606012	0.726122	Unknown/minor	-
denovo823	k__Fungi; p__Basidiomycota; c__Agaricomycetes; o__Agaricales; f__Psathyrellaceae; g__Coprinellus; s__Coprinellus_disseminatus	0.632055	0.74095	Saprophyte	(Tedersoo L, et al. 2014)
denovo825	Unassigned	0.59057	0.717782	Unknown/minor	-
denovo826	k__Fungi; p__Basidiomycota; c__Agaricomycetes; o__Agaricales; f__Cortinariaceae; g__Cortinarius; s__Cortinarius_sp.	0.125496	0.398759	Ectomycorrhizal	(Rinaldi AC, et al. 2008)
denovo827	Unassigned	0.340645	0.634281	Unknown/minor	-
denovo83	k__Fungi; p__unidentified; c__unidentified; o__unidentified; f__unidentified; g__unidentified; s__unculturedsoil_fungus	0.00239094	0.0383787	Unknown/minor	-
denovo831	k__Fungi; p__Basidiomycota; c__Agaricomycetes; o__Sebacinales	0.394576	0.639912	Unknown/minor	-
denovo832	k__Fungi; p__unidentified; c__unidentified; o__unidentified; f__unidentified; g__unidentified; s__unculturedfungus	0.0393832	0.232062	Unknown/minor	-
denovo834	k__Fungi	0.514476	0.680715	Unknown/minor	-
denovo84	k__Fungi; p__unidentified; c__unidentified; o__unidentified; f__unidentified; g__unidentified	0.428457	0.647555	Unknown/minor	-
denovo841	k__Fungi; p__unidentified; c__unidentified; o__unidentified; f__unidentified; g__unidentified; s__unculturedfungus	0.681033	0.76258	Unknown/minor	-
denovo845	k__Fungi; p__Basidiomycota; c__Agaricomycetes; o__Agaricales	0.369751	0.639912	Unknown/minor	-
denovo85	k__Fungi; p__Basidiomycota; c__Agaricomycetes; o__Boletales; f__Paxillaceae; g__Paxillus; s__Paxillus_sp.	0.561704	0.694483	Ectomycorrhizal	(Rinaldi AC, et al. 2008)
denovo851	Unassigned	0.684088	0.76258	Unknown/minor	-
denovo857	k__Fungi	0.786492	0.824577	Unknown/minor	-
denovo86	k__Fungi; p__unidentified; c__unidentified; o__unidentified; f__unidentified; g__unidentified; s__unculturedfungus	0.159832	0.438154	Unknown/minor	-
denovo860	k__Fungi; p__unidentified; c__unidentified; o__unidentified; f__unidentified; g__unidentified	0.528067	0.69061	Unknown/minor	-
denovo862	k__Fungi; p__Ascomycota; c__Dothideomycetes; o__Pleosporales; f__Sporormiaceae; g__Preussia	0.483167	0.675029	Saprophyte	(Tedersoo L, et al. 2014)
denovo863	k__Fungi; p__unidentified; c__unidentified; o__unidentified; f__unidentified; g__unidentified; s__unculturedfungus	0.281465	0.584919	Unknown/minor	-
denovo865	k__Fungi; p__Ascomycota; c__Leotiomycetes; o__Helotiales; f__Helotiaceae	0.476193	0.668682	Unknown/minor	-
denovo866	k__Fungi; p__Basidiomycota; c__Agaricomycetes; o__Agaricales; f__Cortinariaceae; g__Cortinarius; s__Cortinarius_sp.	0.614347	0.730468	Ectomycorrhizal	(Rinaldi AC, et al. 2008)
denovo869	k__Fungi; p__Basidiomycota; c__Agaricomycetes; o__Agaricales; f__Cortinariaceae; g__Cortinarius; s__Cortinarius_sp.	0.119659	0.39765	Ectomycorrhizal	(Rinaldi AC, et al. 2008)
denovo87	k__Fungi; p__Ascomycota; c__Leotiomycetes; o__Helotiales	0.126784	0.400897	Unknown/minor	-
denovo874	k__Fungi; p__Basidiomycota	0.277477	0.582381	Unknown/minor	-
denovo878	k__Fungi; p__Basidiomycota; c__Agaricomycetes; o__Agaricales; f__Cortinariaceae; g__Cortinarius; s__Cortinarius_sp.	0.632516	0.74095	Ectomycorrhizal	(Rinaldi AC, et al. 2008)
denovo88	k__Fungi; p__Ascomycota; c__unidentified; o__unidentified; f__unidentified; g__unidentified; s__Ascomycota_sp_IBWF11_95A	0.00566801	0.0685314	Unknown/minor	-
denovo880	k__Fungi; p__unidentified; c__unidentified; o__unidentified; f__unidentified; g__unidentified; s__unculturedfungus	0.081646	0.331932	Unknown/minor	-
denovo881	k__Fungi; p__unidentified; c__unidentified; o__unidentified; f__unidentified; g__unidentified; s__unculturedfungus	0.138875	0.419795	Unknown/minor	-
denovo882	k__Fungi; p__unidentified; c__unidentified; o__unidentified; f__unidentified; g__unidentified; s__unculturedfungus	0.380946	0.639912	Unknown/minor	-
denovo884	Unassigned	0.543801	0.692739	Unknown/minor	-
denovo886	k__Fungi; p__unidentified; c__unidentified; o__unidentified; f__unidentified; g__unidentified	0.255976	0.562841	Unknown/minor	-
denovo89	k__Fungi; p__unidentified; c__unidentified; o__unidentified; f__unidentified; g__unidentified	0.646699	0.748492	Unknown/minor	-
denovo890	k__Fungi; p__unidentified; c__unidentified; o__unidentified; f__unidentified; g__unidentified	0.274743	0.581331	Unknown/minor	-
denovo891	Unassigned	0.0235806	0.175628	Unknown/minor	-
denovo893	k__Fungi; p__Ascomycota; c__Eurotiomycetes; o__Chaetothyriales; f__Herpotrichiellaceae; g__Exophiala	0.0321974	0.209621	Saprophyte	(Tedersoo L, et al. 2014; Nagy GL, et al. 2014)
denovo895	k__Fungi; p__Basidiomycota; c__Agaricomycetes; o__Sebacinales; f__unidentified; g__unidentified; s__unculturedSebacinales	0.677138	0.76258	Unknown/minor	-
denovo897	k__Fungi; p__Basidiomycota; c__Agaricomycetes; o__Agaricales; f__Cortinariaceae; g__Cortinarius; s__Cortinarius_sp.	0.606927	0.726284	Ectomycorrhizal	(Rinaldi AC, et al. 2008)
denovo9	k__Fungi; p__Ascomycota; c__unidentified; o__unidentified; f__unidentified; g__unidentified; s__unculturedAscomycota	0.224646	0.526815	Unknown/minor	-
denovo90	k__Fungi; p__unidentified; c__unidentified; o__unidentified; f__unidentified; g__unidentified; s__unculturedsoil_fungus	2.6493e-05	0.00117483	Unknown/minor	-
denovo901	k__Fungi; p__Basidiomycota; c__Agaricomycetes; o__Agaricales; f__Cortinariaceae; g__Cortinarius; s__Cortinarius_sp.	0.612405	0.730468	Ectomycorrhizal	(Rinaldi AC, et al. 2008)
denovo907	k__Fungi; p__Basidiomycota; c__Agaricomycetes; o__Agaricales; f__Bolbitiaceae; g__Hebeloma	0.56501	0.69488	Ectomycorrhizal	(Rinaldi AC, et al. 2008)
denovo909	k__Fungi; p__Basidiomycota; c__Agaricomycetes; o__Agaricales; f__Cortinariaceae; g__Cortinarius; s__Cortinarius_sp.	0.806652	0.839098	Ectomycorrhizal	(Rinaldi AC, et al. 2008)
denovo91	k__Fungi; p__Zygomycota; c__Incertae_sedis; o__Mortierellales; f__Mortierellaceae	0.0223489	0.174997	Unknown/minor	-
denovo910	k__Fungi; p__Basidiomycota; c__Agaricomycetes; o__Agaricales; f__Cortinariaceae; g__Cortinarius	0.396313	0.639912	Ectomycorrhizal	(Rinaldi AC, et al. 2008)
denovo911	k__Fungi; p__Basidiomycota; c__Agaricomycetes; o__Agaricales; f__Cortinariaceae; g__Cortinarius; s__Cortinarius_sp.	0.599891	0.722557	Ectomycorrhizal	(Rinaldi AC, et al. 2008)
denovo913	k__Fungi; p__Basidiomycota; c__Agaricomycetes; o__Agaricales; f__Cortinariaceae; g__Cortinarius; s__Cortinarius_sp.	0.0781088	0.323197	Ectomycorrhizal	(Rinaldi AC, et al. 2008)
denovo914	k__Fungi; p__Basidiomycota; c__Agaricomycetes; o__Agaricales; f__Cortinariaceae; g__Cortinarius	0.93562	0.940672	Ectomycorrhizal	(Rinaldi AC, et al. 2008)
denovo917	k__Fungi; p__Basidiomycota; c__Agaricomycetes; o__Agaricales; f__Cortinariaceae; g__Cortinarius; s__Cortinarius_sp.	0.382915	0.639912	Ectomycorrhizal	(Rinaldi AC, et al. 2008)
denovo92	k__Fungi; p__unidentified; c__unidentified; o__unidentified; f__unidentified; g__unidentified	0.045187	0.241776	Unknown/minor	-
denovo920	k__Fungi; p__Ascomycota; c__Leotiomycetes; o__Leotiales; f__Leotiaceae; g__Neobulgaria; s__Neobulgaria_sp.	0.431156	0.648439	Saprophyte	(Tedersoo L, et al. 2014)
denovo93	k__Fungi; p__unidentified; c__unidentified; o__unidentified; f__unidentified; g__unidentified; s__unculturedfungus	0.289621	0.591309	Unknown/minor	-
denovo932	k__Fungi; p__unidentified; c__unidentified; o__unidentified; f__unidentified; g__unidentified; s__unculturedfungus	0.603307	0.724501	Unknown/minor	-
denovo935	k__Fungi; p__unidentified; c__unidentified; o__unidentified; f__unidentified; g__unidentified; s__unculturedfungus	6.66756e-06	0.000413985	Unknown/minor	-
denovo94	k__Fungi; p__Ascomycota; c__Pezizomycetes; o__Pezizales; f__Helvellaceae	0.985305	0.985305	Ectomycorrhizal	(Rinaldi AC, et al. 2008)
denovo941	k__Fungi; p__Ascomycota; c__Dothideomycetes; o__Pleosporales	0.85404	0.875673	Unknown/minor	-
denovo943	k__Fungi; p__Basidiomycota; c__Agaricomycetes; o__Agaricales; f__Cortinariaceae; g__Cortinarius; s__Cortinarius_sp.	0.12835	0.400897	Ectomycorrhizal	(Rinaldi AC, et al. 2008)
denovo944	k__Fungi; p__Basidiomycota; c__unidentified; o__unidentified; f__unidentified; g__unidentified	0.420651	0.639912	Unknown/minor	-
denovo946	k__Fungi; p__Ascomycota; c__Leotiomycetes; o__Helotiales; f__unidentified; g__unidentified	0.116096	0.396202	Unknown/minor	-
denovo95	k__Fungi; p__Ascomycota; c__unidentified; o__unidentified; f__unidentified; g__unidentified	0.160001	0.438154	Unknown/minor	-
denovo950	k__Fungi; p__Basidiomycota; c__Tremellomycetes; o__unidentified; f__unidentified; g__unidentified	0.555284	0.693919	Unknown/minor	-
denovo954	k__Fungi; p__Basidiomycota; c__Tremellomycetes; o__Filobasidiales	0.00220956	0.0361321	Unknown/minor	-
denovo957	k__Fungi	0.710518	0.772771	Unknown/minor	-
denovo96	k__Fungi	0.699442	0.765194	Unknown/minor	-
denovo965	k__Fungi; p__Basidiomycota; c__Agaricomycetes; o__Russulales; f__Russulaceae; g__Russula	0.551605	0.693676	Ectomycorrhizal	(Rinaldi AC, et al. 2008)
denovo97	k__Fungi; p__Ascomycota; c__Sordariomycetes; o__Hypocreales; f__Nectriaceae	0.00430323	0.0583569	Unknown/minor	-
denovo973	k__Fungi; p__unidentified; c__unidentified; o__unidentified; f__unidentified; g__unidentified	5.10154e-07	5.27567e-05	Unknown/minor	-
denovo975	k__Fungi	0.149801	0.435826	Unknown/minor	-
denovo977	k__Fungi; p__unidentified; c__unidentified; o__unidentified; f__unidentified; g__unidentified	0.00879576	0.0974863	Unknown/minor	-
denovo98	k__Fungi; p__Ascomycota	0.265826	0.570239	Unknown/minor	-
denovo983	k__Fungi; p__Basidiomycota; c__Tremellomycetes	0.149599	0.435826	Unknown/minor	-
denovo989	k__Fungi; p__Basidiomycota; c__Agaricomycetes; o__Agaricales; f__Cortinariaceae; g__Cortinarius; s__Cortinarius_sp.	0.719155	0.77672	Ectomycorrhizal	(Rinaldi AC, et al. 2008)
denovo99	k__Fungi; p__Ascomycota; c__Dothideomycetes; o__Pleosporales; f__Montagnulaceae; g__Paraconiothyrium; s__Paraconiothyrium_sporulosum	0.549683	0.693676	Saprophyte	(Tedersoo L, et al. 2014)
denovo994	k__Fungi; p__Basidiomycota; c__Agaricomycetes; o__Agaricales; f__Bolbitiaceae; g__Naucoria; s__Naucoria_salicis	0.143113	0.426038	Ectomycorrhizal	(Rinaldi AC, et al. 2008)
denovo995	Unassigned	0.243688	0.544061	Unknown/minor	-
denovo996	k__Fungi; p__Basidiomycota; c__Agaricomycetes; o__Agaricales; f__Cortinariaceae; g__Cortinarius; s__Cortinarius_sp.	0.684107	0.76258	Ectomycorrhizal	(Rinaldi AC, et al. 2008)
denovo997	Unassigned	0.172849	0.453301	Unknown/minor	-
denovo998	Unassigned	0.159498	0.438154	Unknown/minor	-
References
Esslinger TL, Egan RS. (1995). A Sixth Checklist of the Lichen-forming, Lichenicolous, and Allied Fungi of the Continental United States and Canada. The Bryologist 98: 467–549.
Kreisel H. (1989). Studies in the Calvatia complex (Basidiomycetes). Nova Hedwigia 48: 281–296.
Kurtzman C, Fell JW, Boekhout T. (2011). The Yeasts: A Taxonomic Study. Elsevier.
Larsson E, Larsson K-H. (2003). Phylogenetic relationships of russuloid basidiomycetes with emphasis on aphyllophoralean taxa. Mycologia 95: 1037–1065.
Nagy LG, Ohm RA, Kovács GM, Floudas D, Riley R, Gácser A, et al. (2014). Latent homology and convergent regulatory evolution underlies the repeated emergence of yeasts. Nature Communications 5: 4471.
Newsham KK. (2011). A meta-analysis of plant responses to dark septate root endophytes. New Phytologist 190: 783–793.
Rinaldi AC, Comandini O, Kuyper TW. (2008). Ectomycorrhizal fungal diversity: seperating the wheat from the chaff. Fungal Diversity 33: 1–45.
Tedersoo L, Bahram M, Põlme S, Kõljalg U, Yorou NS, Wijesundera R, et al. (2014). Global diversity and geography of soil fungi. Science 346: 1256688.
Tedersoo L, May TW, Smith ME. (2010). Ectomycorrhizal lifestyle in fungi: global diversity, distribution, and evolution of phylogenetic lineages. Mycorrhiza 20: 217–263.
