# Supplementary material for: Extreme rainfall affects assembly of the root‐associated fungal community
Source: New Phytol. 2018 Jan 19;220(4):1172–84. doi: 10.1111/nph.14990 (PMC6282977; doi:10.1111/nph.14990)
Supplement: Supplementary file 3 — Table S4 Table of OTUs which significantly varied in relative abundance over time (as found with repeated measure ANOVAs), whilst GLM models were also performed for each of these OTU to correlate their abundance against time and environmental properties [file NPH-220-1172-s003.xlsx]

## Sheet: Table S4 title page
Article title: Extreme rainfall affects assembly of the root associated fungal community
Authors: Christopher J. Barnes, Christopher J. van der Gast, Niall P. McNamara, Rebecca Rowe and Gary D. Bending
Article acceptance date: 03 December 2017

## Sheet: Table S4
Table S4 Table of OTUs with a P-value of <0.001 and their taxonomic assignment and putative life strategy. Also listed is the average for each season, the average difference (relative abundance) between the pre-extreme rainfall (2010/2011) communities and the 2012 post-extreme rainfall communities and significance of this change. GLM models were subsequently performed for each temporally variable…
Taxonomy	Life strategy	Oct-10 (%)	Jul-11 (%)	Oct-11 (%)	Jul-12 (%)	Oct-12 (%)	Change (%) after rainfall	Repeated Measure ANOVA		General Linear Modelling output
								Pr(>F)	q-value	VMC	pH	P	K	Mg	NO3	Time	Total R2
Ascomycota OTU1	Unknown	0	0	0	0.38	0.1	0.24	<0.001	<0.001	33.079							33.08
Basidiomycota OTU	Unknown	0	0	0	0	0.06	0.03	<0.001	<0.001	0.511328						31.7448	32.26
Cryptococcus OTU1	Soil yeast	0.22	0.25	0.04	1.59	2.01	1.63	<0.001	<0.001		2.51622					65.4805	67.99
Cryptococcus OTU2	Soil yeast	0.02	0.03	0	0.31	0.59	0.43	<0.001	<0.001					5.34877		44.3251	49.67
Cryptococcus OTU3	Soil yeast	0.05	0.07	0.02	0.81	0.59	0.65	<0.001	<0.001	43.8286							43.83
Cryptococcus podzolicus OTU	Soil yeast	1.3	1.22	0.97	3.14	2.8	1.81	<0.001	<0.001	45.0371						4.81759	49.85
Dermateaceae OTU	Unknown	0.62	0.89	0.06	0.04	0.08	-0.46	<0.001	<0.001	15.1451				7.88578			23.03
Fungal OTU1	Unknown	0.04	0.02	0	0.09	2.02	1.03	<0.001	<0.001	1.88142		2.05985				72.3164	76.26
Fungal OTU10	Unknown	0	0	0	0.1	0.46	0.28	<0.001	<0.001	3.7152						25.8398	29.55
Fungal OTU11	Unknown	0	0	0	0	0.06	0.03	<0.001	<0.001					9.30887	12.117	29.3526	50.78
Fungal OTU12	Unknown	0	0	0	0.55	0.78	0.66	<0.001	<0.001	18.511					13.9423		32.45
Fungal OTU13	Unknown	0	0	0.01	0.35	0.43	0.39	<0.001	<0.001	20.5721					12.5747		33.15
Fungal OTU2	Unknown	0	0	0	0.42	0.51	0.46	<0.001	<0.001							39.3081	39.31
Fungal OTU3	Unknown	0	0	0	0	0.59	0.3	<0.001	<0.001	0.794246		0.266664				54.8458	55.91
Fungal OTU4	Unknown	0	0	0	1.16	0.91	1.04	<0.001	<0.001	35.6133					8.87695		44.49
Fungal OTU5	Unknown	0	0	0	0.03	0.55	0.29	<0.001	<0.001	1.51985		0.475887				51.1955	53.19
Fungal OTU6	Unknown	0	0	0	0.02	0.12	0.07	<0.001	<0.001	4.90421						34.4386	39.34
Fungal OTU7	Unknown	0	0	0	0.04	0.5	0.27	<0.001	<0.001	9.33475		0.11598				36.5621	49.63
Fungal OTU8	Unknown	0	0.02	0	0.88	0.79	0.83	<0.001	<0.001	26.5322					7.92674		34.46
Fungal OTU9	Unknown	0	0	0	0.4	0.65	0.52	<0.001	<0.001	18.686					9.92412		28.61
Mortierella camargensis OTU	Saprophyte	0.59	0.34	0.23	3.49	2.81	2.76	<0.001	<0.001	40.4871		0.130878	5.53025			6.45229	52.47
Mortierella OTU	Saprophyte	0.01	0.04	0	0.93	0.68	0.79	<0.001	<0.001	30.2499					7.70638		37.96
Mortierellaceae OTU1	Saprophyte	0.05	0.02	0.01	0.89	1.28	1.05	<0.001	<0.001							46.4187	53.58
Mortierellaceae OTU2	Saprophyte	0.05	0.02	0.02	0.91	0.64	0.75	<0.001	<0.001	31.8087		5.05689					36.87
Pilidium OTU	Pathogen	0	0	0	0.1	0.02	0.06	<0.001	<0.001	35.7667							35.77
Plectosphaerella OTU	Pathogen	0.03	0	0.05	0.04	0.71	0.34	<0.001	<0.001	0.556484						28.3544	28.91
Pleosporales OTU1	Unknown	0.21	0.06	0.03	0.56	0.57	0.47	<0.001	<0.001							37.815	37.82
Pleosporales OTU2	Unknown	0.97	1.19	0.56	1.92	1.45	0.77	<0.001	<0.001	31.4764							31.48
Sporormiaceae OTU	Saprophyte	0.24	0.05	0.27	0.99	0.97	0.79	<0.001	<0.001	31.302				4.00893			35.31
Tremellomycetes OTU1	Unknown	0.19	0.1	0.06	1.3	1.31	1.19	<0.001	<0.001	46.4412						11.178	57.62
Tremellomycetes OTU2	Unknown	0.15	0	0	0.38	0.62	0.45	<0.001	<0.001							30.2761	30.28
Tremellomycetes OTU3	Unknown	0.23	0.22	0.04	0.91	1.12	0.85	<0.001	<0.001	28.5221							28.52
Tremellomycetes OTU4	Unknown	0.03	0	0.04	0.65	0.57	0.58	<0.001	<0.001	32.5963							32.6
Tremellomycetes OTU5	Unknown	0.17	0	0	0.57	0.38	0.42	<0.001	<0.001	26.5999							26.6
Truncatella angustata OTU1	Pathogen	0.01	0	0	0.15	0.42	0.28	<0.001	<0.001							32.4616	32.46
Truncatella angustata OTU2	Pathogen	0.15	0.37	0.31	0.92	1.43	0.9	<0.001	<0.001	23.2095					7.67151		30.88
Unindetified OTU	Unknown	0	0	0	0.26	0.21	0.23	<0.001	<0.001	28.9193			5.31055				34.23
Venturiaceae OTU	Lichenized	0.02	0.02	0.31	0.92	0.09	0.38	<0.001	<0.001	33.6231	0.0556478		11.7189				45.4
Verrucaria andesiatica OTU	Lichenized	0	0	0	0	0.07	0.04	<0.001	<0.001	0.554152			0.976751			38.6731	40.2
Zygomycete OTU1	Unknown	0	0	0	0	0.42	0.21	<0.001	<0.001	0.81256			0.830929			55.7533	57.4
Zygomycete OTU2	Unknown	0.01	0	0	0	0.23	0.11	<0.001	<0.001	0.550095						42.1135	42.66
Zygomycete OTU3	Unknown	0.01	0	0	0.04	0.52	0.28	<0.001	<0.001						9.05644	33.212	42.27
